# Supplementary material for: Computational Modeling of PI3K/AKT and MAPK Signaling Pathways in Melanoma Cancer
Source: PLoS One. 2016 Mar 25;11(3):e0152104. doi: 10.1371/journal.pone.0152104 (PMC4807832; doi:10.1371/journal.pone.0152104)
Supplement: S1 Archive — (ZIP) [file pone.0152104.s001.zip]

Archive with 12 entries (9 files):
- Source_Models/
- Source_Models/Explanation_Source_Models.docx
- __MACOSX/
- __MACOSX/Source_Models/
- __MACOSX/Source_Models/._Explanation_Source_Models.docx
- Source_Models/PI3K_AKT_Final_V2.1.cps
- __MACOSX/Source_Models/._PI3K_AKT_Final_V2.1.cps
- Source_Models/PI3K_AKT_Final_V2.1_A375.cps
- __MACOSX/Source_Models/._PI3K_AKT_Final_V2.1_A375.cps
- Source_Models/PI3K_AKT_Final_V2.1_A375_Dabrafenib.cps
- __MACOSX/Source_Models/._PI3K_AKT_Final_V2.1_A375_Dabrafenib.cps
- __MACOSX/._Source_Models
