# Supplementary material for: Computational Modeling of PI3K/AKT and MAPK Signaling Pathways in Melanoma Cancer
Source: PLoS One. 2016 Mar 25;11(3):e0152104. doi: 10.1371/journal.pone.0152104 (PMC4807832; doi:10.1371/journal.pone.0152104)
Supplement: S1 Archive — (ZIP) [file pone.0152104.s001.zip › Source_Models/PI3K_AKT_Final_V2.1.cps]

<?xml version="1.0" encoding="UTF-8"?>
<!-- generated with COPASI 4.16 (Build 104) (http://www.copasi.org) at 2015-10-07 09:27:33 UTC -->
<?oxygen RNGSchema="http://www.copasi.org/static/schema/CopasiML.rng" type="xml"?>
<COPASI xmlns="http://www.copasi.org/static/schema" versionMajor="4" versionMinor="16" versionDevel="104" copasiSourcesModified="0">
  <ListOfFunctions>
    <Function key="Function_6" name="Constant flux (irreversible)" type="PreDefined" reversible="false">
      <Expression>
        v
      </Expression>
      <ListOfParameterDescriptions>
        <ParameterDescription key="FunctionParameter_49" name="v" order="0" role="constant"/>
      </ListOfParameterDescriptions>
    </Function>
    <Function key="Function_13" name="Mass action (irreversible)" type="MassAction" reversible="false">
      <MiriamAnnotation>
<rdf:RDF xmlns:CopasiMT="http://www.copasi.org/RDF/MiriamTerms#" xmlns:dcterms="http://purl.org/dc/terms/" xmlns:rdf="http://www.w3.org/1999/02/22-rdf-syntax-ns#">
   <rdf:Description rdf:about="#Function_13">
   <CopasiMT:is rdf:resource="urn:miriam:obo.sbo:SBO:0000041" />
   </rdf:Description>
   </rdf:RDF>
      </MiriamAnnotation>
      <Comment>
        <body xmlns="http://www.w3.org/1999/xhtml">
<b>Mass action rate law for first order irreversible reactions</b>
<p>
Reaction scheme where the products are created from the reactants and the change of a product quantity is proportional to the product of reactant activities. The reaction scheme does not include any reverse process that creates the reactants from the products. The change of a product quantity is proportional to the quantity of one reactant.
</p>
</body>
      </Comment>
      <Expression>
        k1*PRODUCT&lt;substrate_i&gt;
      </Expression>
      <ListOfParameterDescriptions>
        <ParameterDescription key="FunctionParameter_81" name="k1" order="0" role="constant"/>
        <ParameterDescription key="FunctionParameter_79" name="substrate" order="1" role="substrate"/>
      </ListOfParameterDescriptions>
    </Function>
    <Function key="Function_14" name="Mass action (reversible)" type="MassAction" reversible="true">
      <MiriamAnnotation>
<rdf:RDF xmlns:CopasiMT="http://www.copasi.org/RDF/MiriamTerms#" xmlns:dcterms="http://purl.org/dc/terms/" xmlns:rdf="http://www.w3.org/1999/02/22-rdf-syntax-ns#">
   <rdf:Description rdf:about="#Function_14">
   <CopasiMT:is rdf:resource="urn:miriam:obo.sbo:SBO:0000042" />
   </rdf:Description>
   </rdf:RDF>
      </MiriamAnnotation>
      <Comment>
        <body xmlns="http://www.w3.org/1999/xhtml">
<b>Mass action rate law for reversible reactions</b>
<p>
Reaction scheme where the products are created from the reactants and the change of a product quantity is proportional to the product of reactant activities. The reaction scheme does include a reverse process that creates the reactants from the products.
</p>
</body>
      </Comment>
      <Expression>
        k1*PRODUCT&lt;substrate_i&gt;-k2*PRODUCT&lt;product_j&gt;
      </Expression>
      <ListOfParameterDescriptions>
        <ParameterDescription key="FunctionParameter_62" name="k1" order="0" role="constant"/>
        <ParameterDescription key="FunctionParameter_39" name="substrate" order="1" role="substrate"/>
        <ParameterDescription key="FunctionParameter_67" name="k2" order="2" role="constant"/>
        <ParameterDescription key="FunctionParameter_71" name="product" order="3" role="product"/>
      </ListOfParameterDescriptions>
    </Function>
    <Function key="Function_40" name="HMM_Modified" type="UserDefined" reversible="false">
      <MiriamAnnotation>
<rdf:RDF xmlns:dcterms="http://purl.org/dc/terms/" xmlns:rdf="http://www.w3.org/1999/02/22-rdf-syntax-ns#">
  <rdf:Description rdf:about="#Function_40">
    <dcterms:created>
      <rdf:Description>
        <dcterms:W3CDTF>2015-09-23T12:01:08Z</dcterms:W3CDTF>
      </rdf:Description>
    </dcterms:created>
  </rdf:Description>
</rdf:RDF>
      </MiriamAnnotation>
      <Expression>
        Kcat*species_14*species_17/(km+species_17)
      </Expression>
      <ListOfParameterDescriptions>
        <ParameterDescription key="FunctionParameter_264" name="Kcat" order="0" role="constant"/>
        <ParameterDescription key="FunctionParameter_266" name="km" order="1" role="constant"/>
        <ParameterDescription key="FunctionParameter_254" name="species_14" order="2" role="modifier"/>
        <ParameterDescription key="FunctionParameter_258" name="species_17" order="3" role="substrate"/>
      </ListOfParameterDescriptions>
    </Function>
  </ListOfFunctions>
  <Model key="Model_3" name=" Modelling cancerous mutations in the PI3K/AKT" simulationType="time" timeUnit="s" volumeUnit="ml" areaUnit="m²" lengthUnit="m" quantityUnit="mmol" type="deterministic" avogadroConstant="6.02214179e+023">
    <MiriamAnnotation>
<rdf:RDF
   xmlns:dcterms="http://purl.org/dc/terms/"
   xmlns:rdf="http://www.w3.org/1999/02/22-rdf-syntax-ns#">
  <rdf:Description rdf:about="#Model_3">
    <dcterms:created>
      <rdf:Description>
        <dcterms:W3CDTF>2015-09-23T09:34:59Z</dcterms:W3CDTF>
      </rdf:Description>
    </dcterms:created>
  </rdf:Description>
</rdf:RDF>

    </MiriamAnnotation>
    <Comment>
      <body xmlns="http://www.w3.org/1999/xhtml" />
    </Comment>
    <ListOfCompartments>
      <Compartment key="Compartment_1" name="compartment" simulationType="fixed" dimensionality="3">
      </Compartment>
    </ListOfCompartments>
    <ListOfMetabolites>
      <Metabolite key="Metabolite_1" name="boundRTK" simulationType="reactions" compartment="Compartment_1">
        <MiriamAnnotation>
<rdf:RDF xmlns:dcterms="http://purl.org/dc/terms/" xmlns:rdf="http://www.w3.org/1999/02/22-rdf-syntax-ns#">
  <rdf:Description rdf:about="#Metabolite_1">
    <dcterms:created>
      <rdf:Description>
        <dcterms:W3CDTF>2015-09-23T09:35:41Z</dcterms:W3CDTF>
      </rdf:Description>
    </dcterms:created>
  </rdf:Description>
</rdf:RDF>
        </MiriamAnnotation>
      </Metabolite>
      <Metabolite key="Metabolite_3" name="freeRTK" simulationType="reactions" compartment="Compartment_1">
        <MiriamAnnotation>
<rdf:RDF xmlns:dcterms="http://purl.org/dc/terms/" xmlns:rdf="http://www.w3.org/1999/02/22-rdf-syntax-ns#">
  <rdf:Description rdf:about="#Metabolite_3">
    <dcterms:created>
      <rdf:Description>
        <dcterms:W3CDTF>2015-09-23T09:36:45Z</dcterms:W3CDTF>
      </rdf:Description>
    </dcterms:created>
  </rdf:Description>
</rdf:RDF>
        </MiriamAnnotation>
      </Metabolite>
      <Metabolite key="Metabolite_5" name="SosActive" simulationType="reactions" compartment="Compartment_1">
        <MiriamAnnotation>
<rdf:RDF xmlns:dcterms="http://purl.org/dc/terms/" xmlns:rdf="http://www.w3.org/1999/02/22-rdf-syntax-ns#">
  <rdf:Description rdf:about="#Metabolite_5">
    <dcterms:created>
      <rdf:Description>
        <dcterms:W3CDTF>2015-09-23T11:50:16Z</dcterms:W3CDTF>
      </rdf:Description>
    </dcterms:created>
  </rdf:Description>
</rdf:RDF>
        </MiriamAnnotation>
      </Metabolite>
      <Metabolite key="Metabolite_7" name="SosInactive" simulationType="reactions" compartment="Compartment_1">
        <MiriamAnnotation>
<rdf:RDF xmlns:dcterms="http://purl.org/dc/terms/" xmlns:rdf="http://www.w3.org/1999/02/22-rdf-syntax-ns#">
  <rdf:Description rdf:about="#Metabolite_7">
    <dcterms:created>
      <rdf:Description>
        <dcterms:W3CDTF>2015-09-23T13:15:49Z</dcterms:W3CDTF>
      </rdf:Description>
    </dcterms:created>
  </rdf:Description>
</rdf:RDF>
        </MiriamAnnotation>
      </Metabolite>
      <Metabolite key="Metabolite_9" name="RasActive" simulationType="reactions" compartment="Compartment_1">
        <MiriamAnnotation>
<rdf:RDF xmlns:dcterms="http://purl.org/dc/terms/" xmlns:rdf="http://www.w3.org/1999/02/22-rdf-syntax-ns#">
  <rdf:Description rdf:about="#Metabolite_9">
    <dcterms:created>
      <rdf:Description>
        <dcterms:W3CDTF>2015-09-23T10:59:55Z</dcterms:W3CDTF>
      </rdf:Description>
    </dcterms:created>
  </rdf:Description>
</rdf:RDF>
        </MiriamAnnotation>
      </Metabolite>
      <Metabolite key="Metabolite_11" name="RasInactive" simulationType="reactions" compartment="Compartment_1">
        <MiriamAnnotation>
<rdf:RDF xmlns:dcterms="http://purl.org/dc/terms/" xmlns:rdf="http://www.w3.org/1999/02/22-rdf-syntax-ns#">
  <rdf:Description rdf:about="#Metabolite_11">
    <dcterms:created>
      <rdf:Description>
        <dcterms:W3CDTF>2015-09-23T10:59:57Z</dcterms:W3CDTF>
      </rdf:Description>
    </dcterms:created>
  </rdf:Description>
</rdf:RDF>
        </MiriamAnnotation>
      </Metabolite>
      <Metabolite key="Metabolite_13" name="Raf1Active" simulationType="reactions" compartment="Compartment_1">
        <MiriamAnnotation>
<rdf:RDF xmlns:dcterms="http://purl.org/dc/terms/" xmlns:rdf="http://www.w3.org/1999/02/22-rdf-syntax-ns#">
  <rdf:Description rdf:about="#Metabolite_13">
    <dcterms:created>
      <rdf:Description>
        <dcterms:W3CDTF>2015-09-23T10:58:22Z</dcterms:W3CDTF>
      </rdf:Description>
    </dcterms:created>
  </rdf:Description>
</rdf:RDF>
        </MiriamAnnotation>
      </Metabolite>
      <Metabolite key="Metabolite_15" name="Raf1Inactive" simulationType="reactions" compartment="Compartment_1">
        <MiriamAnnotation>
<rdf:RDF xmlns:dcterms="http://purl.org/dc/terms/" xmlns:rdf="http://www.w3.org/1999/02/22-rdf-syntax-ns#">
  <rdf:Description rdf:about="#Metabolite_15">
    <dcterms:created>
      <rdf:Description>
        <dcterms:W3CDTF>2015-09-23T11:00:04Z</dcterms:W3CDTF>
      </rdf:Description>
    </dcterms:created>
  </rdf:Description>
</rdf:RDF>
        </MiriamAnnotation>
      </Metabolite>
      <Metabolite key="Metabolite_17" name="MekActive" simulationType="reactions" compartment="Compartment_1">
        <MiriamAnnotation>
<rdf:RDF xmlns:dcterms="http://purl.org/dc/terms/" xmlns:rdf="http://www.w3.org/1999/02/22-rdf-syntax-ns#">
  <rdf:Description rdf:about="#Metabolite_17">
    <dcterms:created>
      <rdf:Description>
        <dcterms:W3CDTF>2015-09-23T10:57:48Z</dcterms:W3CDTF>
      </rdf:Description>
    </dcterms:created>
  </rdf:Description>
</rdf:RDF>
        </MiriamAnnotation>
      </Metabolite>
      <Metabolite key="Metabolite_19" name="MekInactive" simulationType="reactions" compartment="Compartment_1">
        <MiriamAnnotation>
<rdf:RDF xmlns:dcterms="http://purl.org/dc/terms/" xmlns:rdf="http://www.w3.org/1999/02/22-rdf-syntax-ns#">
  <rdf:Description rdf:about="#Metabolite_19">
    <dcterms:created>
      <rdf:Description>
        <dcterms:W3CDTF>2015-09-23T11:56:53Z</dcterms:W3CDTF>
      </rdf:Description>
    </dcterms:created>
  </rdf:Description>
</rdf:RDF>
        </MiriamAnnotation>
      </Metabolite>
      <Metabolite key="Metabolite_21" name="ErkActive" simulationType="reactions" compartment="Compartment_1">
        <MiriamAnnotation>
<rdf:RDF xmlns:dcterms="http://purl.org/dc/terms/" xmlns:rdf="http://www.w3.org/1999/02/22-rdf-syntax-ns#">
  <rdf:Description rdf:about="#Metabolite_21">
    <dcterms:created>
      <rdf:Description>
        <dcterms:W3CDTF>2015-09-23T09:51:57Z</dcterms:W3CDTF>
      </rdf:Description>
    </dcterms:created>
  </rdf:Description>
</rdf:RDF>
        </MiriamAnnotation>
      </Metabolite>
      <Metabolite key="Metabolite_23" name="ErkInactive" simulationType="reactions" compartment="Compartment_1">
        <MiriamAnnotation>
<rdf:RDF xmlns:dcterms="http://purl.org/dc/terms/" xmlns:rdf="http://www.w3.org/1999/02/22-rdf-syntax-ns#">
  <rdf:Description rdf:about="#Metabolite_23">
    <dcterms:created>
      <rdf:Description>
        <dcterms:W3CDTF>2015-09-23T09:52:22Z</dcterms:W3CDTF>
      </rdf:Description>
    </dcterms:created>
  </rdf:Description>
</rdf:RDF>
        </MiriamAnnotation>
      </Metabolite>
      <Metabolite key="Metabolite_25" name="P90RskActive" simulationType="reactions" compartment="Compartment_1">
        <MiriamAnnotation>
<rdf:RDF xmlns:dcterms="http://purl.org/dc/terms/" xmlns:rdf="http://www.w3.org/1999/02/22-rdf-syntax-ns#">
  <rdf:Description rdf:about="#Metabolite_25">
    <dcterms:created>
      <rdf:Description>
        <dcterms:W3CDTF>2015-09-23T09:36:58Z</dcterms:W3CDTF>
      </rdf:Description>
    </dcterms:created>
  </rdf:Description>
</rdf:RDF>
        </MiriamAnnotation>
      </Metabolite>
      <Metabolite key="Metabolite_27" name="P90RskInactive" simulationType="reactions" compartment="Compartment_1">
        <MiriamAnnotation>
<rdf:RDF xmlns:dcterms="http://purl.org/dc/terms/" xmlns:rdf="http://www.w3.org/1999/02/22-rdf-syntax-ns#">
  <rdf:Description rdf:about="#Metabolite_27">
    <dcterms:created>
      <rdf:Description>
        <dcterms:W3CDTF>2015-09-23T10:57:44Z</dcterms:W3CDTF>
      </rdf:Description>
    </dcterms:created>
  </rdf:Description>
</rdf:RDF>
        </MiriamAnnotation>
      </Metabolite>
      <Metabolite key="Metabolite_29" name="PI3KActive" simulationType="reactions" compartment="Compartment_1">
        <MiriamAnnotation>
<rdf:RDF xmlns:dcterms="http://purl.org/dc/terms/" xmlns:rdf="http://www.w3.org/1999/02/22-rdf-syntax-ns#">
  <rdf:Description rdf:about="#Metabolite_29">
    <dcterms:created>
      <rdf:Description>
        <dcterms:W3CDTF>2015-09-23T09:53:46Z</dcterms:W3CDTF>
      </rdf:Description>
    </dcterms:created>
  </rdf:Description>
</rdf:RDF>
        </MiriamAnnotation>
      </Metabolite>
      <Metabolite key="Metabolite_31" name="PI3KInactive" simulationType="reactions" compartment="Compartment_1">
        <MiriamAnnotation>
<rdf:RDF xmlns:dcterms="http://purl.org/dc/terms/" xmlns:rdf="http://www.w3.org/1999/02/22-rdf-syntax-ns#">
  <rdf:Description rdf:about="#Metabolite_31">
    <dcterms:created>
      <rdf:Description>
        <dcterms:W3CDTF>2015-09-23T10:57:47Z</dcterms:W3CDTF>
      </rdf:Description>
    </dcterms:created>
  </rdf:Description>
</rdf:RDF>
        </MiriamAnnotation>
      </Metabolite>
      <Metabolite key="Metabolite_33" name="AktActive" simulationType="reactions" compartment="Compartment_1">
        <MiriamAnnotation>
<rdf:RDF xmlns:dcterms="http://purl.org/dc/terms/" xmlns:rdf="http://www.w3.org/1999/02/22-rdf-syntax-ns#">
  <rdf:Description rdf:about="#Metabolite_33">
    <dcterms:created>
      <rdf:Description>
        <dcterms:W3CDTF>2015-09-23T09:35:30Z</dcterms:W3CDTF>
      </rdf:Description>
    </dcterms:created>
  </rdf:Description>
</rdf:RDF>
        </MiriamAnnotation>
      </Metabolite>
      <Metabolite key="Metabolite_35" name="AktInactive" simulationType="reactions" compartment="Compartment_1">
        <MiriamAnnotation>
<rdf:RDF xmlns:dcterms="http://purl.org/dc/terms/" xmlns:rdf="http://www.w3.org/1999/02/22-rdf-syntax-ns#">
  <rdf:Description rdf:about="#Metabolite_35">
    <dcterms:created>
      <rdf:Description>
        <dcterms:W3CDTF>2015-09-23T11:00:11Z</dcterms:W3CDTF>
      </rdf:Description>
    </dcterms:created>
  </rdf:Description>
</rdf:RDF>
        </MiriamAnnotation>
      </Metabolite>
      <Metabolite key="Metabolite_37" name="degradedRTK" simulationType="reactions" compartment="Compartment_1">
        <MiriamAnnotation>
<rdf:RDF xmlns:dcterms="http://purl.org/dc/terms/" xmlns:rdf="http://www.w3.org/1999/02/22-rdf-syntax-ns#">
  <rdf:Description rdf:about="#Metabolite_37">
    <dcterms:created>
      <rdf:Description>
        <dcterms:W3CDTF>2015-09-23T09:36:24Z</dcterms:W3CDTF>
      </rdf:Description>
    </dcterms:created>
  </rdf:Description>
</rdf:RDF>
        </MiriamAnnotation>
      </Metabolite>
      <Metabolite key="Metabolite_39" name="C3GActive" simulationType="reactions" compartment="Compartment_1">
        <MiriamAnnotation>
<rdf:RDF xmlns:dcterms="http://purl.org/dc/terms/" xmlns:rdf="http://www.w3.org/1999/02/22-rdf-syntax-ns#">
  <rdf:Description rdf:about="#Metabolite_39">
    <dcterms:created>
      <rdf:Description>
        <dcterms:W3CDTF>2015-09-23T09:36:09Z</dcterms:W3CDTF>
      </rdf:Description>
    </dcterms:created>
  </rdf:Description>
</rdf:RDF>
        </MiriamAnnotation>
      </Metabolite>
      <Metabolite key="Metabolite_41" name="C3GInactive" simulationType="reactions" compartment="Compartment_1">
        <MiriamAnnotation>
<rdf:RDF xmlns:dcterms="http://purl.org/dc/terms/" xmlns:rdf="http://www.w3.org/1999/02/22-rdf-syntax-ns#">
  <rdf:Description rdf:about="#Metabolite_41">
    <dcterms:created>
      <rdf:Description>
        <dcterms:W3CDTF>2015-10-06T12:01:24Z</dcterms:W3CDTF>
      </rdf:Description>
    </dcterms:created>
  </rdf:Description>
</rdf:RDF>
        </MiriamAnnotation>
      </Metabolite>
      <Metabolite key="Metabolite_43" name="Rap1Active" simulationType="reactions" compartment="Compartment_1">
        <MiriamAnnotation>
<rdf:RDF xmlns:dcterms="http://purl.org/dc/terms/" xmlns:rdf="http://www.w3.org/1999/02/22-rdf-syntax-ns#">
  <rdf:Description rdf:about="#Metabolite_43">
    <dcterms:created>
      <rdf:Description>
        <dcterms:W3CDTF>2015-09-23T11:00:22Z</dcterms:W3CDTF>
      </rdf:Description>
    </dcterms:created>
  </rdf:Description>
</rdf:RDF>
        </MiriamAnnotation>
      </Metabolite>
      <Metabolite key="Metabolite_45" name="Rap1Inactive" simulationType="reactions" compartment="Compartment_1">
        <MiriamAnnotation>
<rdf:RDF xmlns:dcterms="http://purl.org/dc/terms/" xmlns:rdf="http://www.w3.org/1999/02/22-rdf-syntax-ns#">
  <rdf:Description rdf:about="#Metabolite_45">
    <dcterms:created>
      <rdf:Description>
        <dcterms:W3CDTF>2015-09-23T11:00:28Z</dcterms:W3CDTF>
      </rdf:Description>
    </dcterms:created>
  </rdf:Description>
</rdf:RDF>
        </MiriamAnnotation>
      </Metabolite>
      <Metabolite key="Metabolite_47" name="bRafActive" simulationType="reactions" compartment="Compartment_1">
      </Metabolite>
      <Metabolite key="Metabolite_49" name="bRafInactive" simulationType="reactions" compartment="Compartment_1">
      </Metabolite>
      <Metabolite key="Metabolite_51" name="GF" simulationType="fixed" compartment="Compartment_1">
        <MiriamAnnotation>
<rdf:RDF xmlns:dcterms="http://purl.org/dc/terms/" xmlns:rdf="http://www.w3.org/1999/02/22-rdf-syntax-ns#">
  <rdf:Description rdf:about="#Metabolite_51">
    <dcterms:created>
      <rdf:Description>
        <dcterms:W3CDTF>2015-09-23T11:45:30Z</dcterms:W3CDTF>
      </rdf:Description>
    </dcterms:created>
  </rdf:Description>
</rdf:RDF>
        </MiriamAnnotation>
      </Metabolite>
      <Metabolite key="Metabolite_53" name="PP2AActive" simulationType="fixed" compartment="Compartment_1">
        <MiriamAnnotation>
<rdf:RDF xmlns:dcterms="http://purl.org/dc/terms/" xmlns:rdf="http://www.w3.org/1999/02/22-rdf-syntax-ns#">
  <rdf:Description rdf:about="#Metabolite_53">
    <dcterms:created>
      <rdf:Description>
        <dcterms:W3CDTF>2015-09-23T09:53:47Z</dcterms:W3CDTF>
      </rdf:Description>
    </dcterms:created>
  </rdf:Description>
</rdf:RDF>
        </MiriamAnnotation>
        <Comment>
          http://link.springer.com/article/10.1007%2Fs10555-008-9119-x
        </Comment>
      </Metabolite>
      <Metabolite key="Metabolite_55" name="Raf1PPtase" simulationType="fixed" compartment="Compartment_1">
        <MiriamAnnotation>
<rdf:RDF xmlns:dcterms="http://purl.org/dc/terms/" xmlns:rdf="http://www.w3.org/1999/02/22-rdf-syntax-ns#">
  <rdf:Description rdf:about="#Metabolite_55">
    <dcterms:created>
      <rdf:Description>
        <dcterms:W3CDTF>2015-09-23T11:00:20Z</dcterms:W3CDTF>
      </rdf:Description>
    </dcterms:created>
  </rdf:Description>
</rdf:RDF>
        </MiriamAnnotation>
      </Metabolite>
      <Metabolite key="Metabolite_57" name="RasGapActive" simulationType="fixed" compartment="Compartment_1">
      </Metabolite>
      <Metabolite key="Metabolite_59" name="Rap1Gap" simulationType="fixed" compartment="Compartment_1">
        <MiriamAnnotation>
<rdf:RDF xmlns:dcterms="http://purl.org/dc/terms/" xmlns:rdf="http://www.w3.org/1999/02/22-rdf-syntax-ns#">
  <rdf:Description rdf:about="#Metabolite_59">
    <dcterms:created>
      <rdf:Description>
        <dcterms:W3CDTF>2015-09-23T11:00:25Z</dcterms:W3CDTF>
      </rdf:Description>
    </dcterms:created>
  </rdf:Description>
</rdf:RDF>
        </MiriamAnnotation>
      </Metabolite>
      <Metabolite key="Metabolite_61" name="proRTK" simulationType="fixed" compartment="Compartment_1">
        <MiriamAnnotation>
<rdf:RDF xmlns:dcterms="http://purl.org/dc/terms/" xmlns:rdf="http://www.w3.org/1999/02/22-rdf-syntax-ns#">
  <rdf:Description rdf:about="#Metabolite_61">
    <dcterms:created>
      <rdf:Description>
        <dcterms:W3CDTF>2015-09-23T09:52:49Z</dcterms:W3CDTF>
      </rdf:Description>
    </dcterms:created>
  </rdf:Description>
</rdf:RDF>
        </MiriamAnnotation>
      </Metabolite>
      <Metabolite key="Metabolite_63" name="PIP3Active" simulationType="reactions" compartment="Compartment_1">
        <MiriamAnnotation>
<rdf:RDF xmlns:dcterms="http://purl.org/dc/terms/" xmlns:rdf="http://www.w3.org/1999/02/22-rdf-syntax-ns#">
  <rdf:Description rdf:about="#Metabolite_63">
    <dcterms:created>
      <rdf:Description>
        <dcterms:W3CDTF>2015-09-23T12:04:30Z</dcterms:W3CDTF>
      </rdf:Description>
    </dcterms:created>
  </rdf:Description>
</rdf:RDF>
        </MiriamAnnotation>
      </Metabolite>
      <Metabolite key="Metabolite_65" name="PIP3Inactive" simulationType="reactions" compartment="Compartment_1">
        <MiriamAnnotation>
<rdf:RDF xmlns:dcterms="http://purl.org/dc/terms/" xmlns:rdf="http://www.w3.org/1999/02/22-rdf-syntax-ns#">
  <rdf:Description rdf:about="#Metabolite_65">
    <dcterms:created>
      <rdf:Description>
        <dcterms:W3CDTF>2015-09-23T12:04:31Z</dcterms:W3CDTF>
      </rdf:Description>
    </dcterms:created>
  </rdf:Description>
</rdf:RDF>
        </MiriamAnnotation>
      </Metabolite>
      <Metabolite key="Metabolite_67" name="PTENActive" simulationType="fixed" compartment="Compartment_1">
        <MiriamAnnotation>
<rdf:RDF xmlns:dcterms="http://purl.org/dc/terms/" xmlns:rdf="http://www.w3.org/1999/02/22-rdf-syntax-ns#">
  <rdf:Description rdf:about="#Metabolite_67">
    <dcterms:created>
      <rdf:Description>
        <dcterms:W3CDTF>2015-09-23T11:59:05Z</dcterms:W3CDTF>
      </rdf:Description>
    </dcterms:created>
  </rdf:Description>
</rdf:RDF>
        </MiriamAnnotation>
      </Metabolite>
      <Metabolite key="Metabolite_69" name="IRS1Active" simulationType="reactions" compartment="Compartment_1">
        <MiriamAnnotation>
<rdf:RDF xmlns:dcterms="http://purl.org/dc/terms/" xmlns:rdf="http://www.w3.org/1999/02/22-rdf-syntax-ns#">
  <rdf:Description rdf:about="#Metabolite_69">
    <dcterms:created>
      <rdf:Description>
        <dcterms:W3CDTF>2015-09-28T10:23:50Z</dcterms:W3CDTF>
      </rdf:Description>
    </dcterms:created>
  </rdf:Description>
</rdf:RDF>
        </MiriamAnnotation>
      </Metabolite>
      <Metabolite key="Metabolite_71" name="IRS1Inactive" simulationType="reactions" compartment="Compartment_1">
        <MiriamAnnotation>
<rdf:RDF xmlns:dcterms="http://purl.org/dc/terms/" xmlns:rdf="http://www.w3.org/1999/02/22-rdf-syntax-ns#">
  <rdf:Description rdf:about="#Metabolite_71">
    <dcterms:created>
      <rdf:Description>
        <dcterms:W3CDTF>2015-09-28T10:26:00Z</dcterms:W3CDTF>
      </rdf:Description>
    </dcterms:created>
  </rdf:Description>
</rdf:RDF>
        </MiriamAnnotation>
      </Metabolite>
      <Metabolite key="Metabolite_73" name="PDK1Inactive" simulationType="reactions" compartment="Compartment_1">
        <MiriamAnnotation>
<rdf:RDF xmlns:dcterms="http://purl.org/dc/terms/" xmlns:rdf="http://www.w3.org/1999/02/22-rdf-syntax-ns#">
  <rdf:Description rdf:about="#Metabolite_73">
    <dcterms:created>
      <rdf:Description>
        <dcterms:W3CDTF>2015-09-28T10:45:09Z</dcterms:W3CDTF>
      </rdf:Description>
    </dcterms:created>
  </rdf:Description>
</rdf:RDF>
        </MiriamAnnotation>
      </Metabolite>
      <Metabolite key="Metabolite_75" name="PDK1Active" simulationType="reactions" compartment="Compartment_1">
        <MiriamAnnotation>
<rdf:RDF xmlns:dcterms="http://purl.org/dc/terms/" xmlns:rdf="http://www.w3.org/1999/02/22-rdf-syntax-ns#">
  <rdf:Description rdf:about="#Metabolite_75">
    <dcterms:created>
      <rdf:Description>
        <dcterms:W3CDTF>2015-09-28T10:45:04Z</dcterms:W3CDTF>
      </rdf:Description>
    </dcterms:created>
  </rdf:Description>
</rdf:RDF>
        </MiriamAnnotation>
      </Metabolite>
      <Metabolite key="Metabolite_77" name="HSP90-Cdc37Active" simulationType="fixed" compartment="Compartment_1">
        <MiriamAnnotation>
<rdf:RDF
   xmlns:dcterms="http://purl.org/dc/terms/"
   xmlns:rdf="http://www.w3.org/1999/02/22-rdf-syntax-ns#">
  <rdf:Description rdf:about="#Metabolite_77">
    <dcterms:created>
      <rdf:Description>
        <dcterms:W3CDTF>2015-10-06T10:16:08Z</dcterms:W3CDTF>
      </rdf:Description>
    </dcterms:created>
  </rdf:Description>
</rdf:RDF>

        </MiriamAnnotation>
      </Metabolite>
      <Metabolite key="Metabolite_79" name="PHLPPActive" simulationType="fixed" compartment="Compartment_1">
        <MiriamAnnotation>
<rdf:RDF xmlns:dcterms="http://purl.org/dc/terms/" xmlns:rdf="http://www.w3.org/1999/02/22-rdf-syntax-ns#">
  <rdf:Description rdf:about="#Metabolite_79">
    <dcterms:created>
      <rdf:Description>
        <dcterms:W3CDTF>2015-10-06T10:24:55Z</dcterms:W3CDTF>
      </rdf:Description>
    </dcterms:created>
  </rdf:Description>
</rdf:RDF>
        </MiriamAnnotation>
      </Metabolite>
      <Metabolite key="Metabolite_81" name="mTORC2Active" simulationType="fixed" compartment="Compartment_1">
        <MiriamAnnotation>
<rdf:RDF xmlns:dcterms="http://purl.org/dc/terms/" xmlns:rdf="http://www.w3.org/1999/02/22-rdf-syntax-ns#">
  <rdf:Description rdf:about="#Metabolite_81">
    <dcterms:created>
      <rdf:Description>
        <dcterms:W3CDTF>2015-10-06T10:27:41Z</dcterms:W3CDTF>
      </rdf:Description>
    </dcterms:created>
  </rdf:Description>
</rdf:RDF>
        </MiriamAnnotation>
      </Metabolite>
      <Metabolite key="Metabolite_83" name="TCL1Active" simulationType="fixed" compartment="Compartment_1">
        <MiriamAnnotation>
<rdf:RDF xmlns:dcterms="http://purl.org/dc/terms/" xmlns:rdf="http://www.w3.org/1999/02/22-rdf-syntax-ns#">
  <rdf:Description rdf:about="#Metabolite_83">
    <dcterms:created>
      <rdf:Description>
        <dcterms:W3CDTF>2015-10-06T10:28:52Z</dcterms:W3CDTF>
      </rdf:Description>
    </dcterms:created>
  </rdf:Description>
</rdf:RDF>
        </MiriamAnnotation>
      </Metabolite>
      <Metabolite key="Metabolite_85" name="CTMPActive" simulationType="fixed" compartment="Compartment_1">
        <MiriamAnnotation>
<rdf:RDF xmlns:dcterms="http://purl.org/dc/terms/" xmlns:rdf="http://www.w3.org/1999/02/22-rdf-syntax-ns#">
  <rdf:Description rdf:about="#Metabolite_85">
    <dcterms:created>
      <rdf:Description>
        <dcterms:W3CDTF>2015-10-06T10:30:42Z</dcterms:W3CDTF>
      </rdf:Description>
    </dcterms:created>
  </rdf:Description>
</rdf:RDF>
        </MiriamAnnotation>
      </Metabolite>
      <Metabolite key="Metabolite_87" name="mTORC1Active" simulationType="reactions" compartment="Compartment_1">
        <MiriamAnnotation>
<rdf:RDF xmlns:dcterms="http://purl.org/dc/terms/" xmlns:rdf="http://www.w3.org/1999/02/22-rdf-syntax-ns#">
  <rdf:Description rdf:about="#Metabolite_87">
    <dcterms:created>
      <rdf:Description>
        <dcterms:W3CDTF>2015-10-06T11:24:24Z</dcterms:W3CDTF>
      </rdf:Description>
    </dcterms:created>
  </rdf:Description>
</rdf:RDF>
        </MiriamAnnotation>
      </Metabolite>
      <Metabolite key="Metabolite_89" name="mTORC1Inactive" simulationType="reactions" compartment="Compartment_1">
        <MiriamAnnotation>
<rdf:RDF xmlns:dcterms="http://purl.org/dc/terms/" xmlns:rdf="http://www.w3.org/1999/02/22-rdf-syntax-ns#">
  <rdf:Description rdf:about="#Metabolite_89">
    <dcterms:created>
      <rdf:Description>
        <dcterms:W3CDTF>2015-10-06T11:24:00Z</dcterms:W3CDTF>
      </rdf:Description>
    </dcterms:created>
  </rdf:Description>
</rdf:RDF>
        </MiriamAnnotation>
      </Metabolite>
      <Metabolite key="Metabolite_91" name="S6K1Active" simulationType="reactions" compartment="Compartment_1">
        <MiriamAnnotation>
<rdf:RDF xmlns:dcterms="http://purl.org/dc/terms/" xmlns:rdf="http://www.w3.org/1999/02/22-rdf-syntax-ns#">
  <rdf:Description rdf:about="#Metabolite_91">
    <dcterms:created>
      <rdf:Description>
        <dcterms:W3CDTF>2015-10-06T11:26:19Z</dcterms:W3CDTF>
      </rdf:Description>
    </dcterms:created>
  </rdf:Description>
</rdf:RDF>
        </MiriamAnnotation>
      </Metabolite>
      <Metabolite key="Metabolite_93" name="S6K1Inactive" simulationType="reactions" compartment="Compartment_1">
        <MiriamAnnotation>
<rdf:RDF xmlns:dcterms="http://purl.org/dc/terms/" xmlns:rdf="http://www.w3.org/1999/02/22-rdf-syntax-ns#">
  <rdf:Description rdf:about="#Metabolite_93">
    <dcterms:created>
      <rdf:Description>
        <dcterms:W3CDTF>2015-10-06T11:26:14Z</dcterms:W3CDTF>
      </rdf:Description>
    </dcterms:created>
  </rdf:Description>
</rdf:RDF>
        </MiriamAnnotation>
      </Metabolite>
    </ListOfMetabolites>
    <ListOfReactions>
      <Reaction key="Reaction_0" name="GF_Binding_Unbinding" reversible="true" fast="false">
        <MiriamAnnotation>
<rdf:RDF
   xmlns:dcterms="http://purl.org/dc/terms/"
   xmlns:rdf="http://www.w3.org/1999/02/22-rdf-syntax-ns#">
  <rdf:Description rdf:about="#Reaction_0">
    <dcterms:created>
      <rdf:Description>
        <dcterms:W3CDTF>2015-09-23T11:45:38Z</dcterms:W3CDTF>
      </rdf:Description>
    </dcterms:created>
  </rdf:Description>
</rdf:RDF>

        </MiriamAnnotation>
        <ListOfSubstrates>
          <Substrate metabolite="Metabolite_51" stoichiometry="1"/>
          <Substrate metabolite="Metabolite_3" stoichiometry="1"/>
        </ListOfSubstrates>
        <ListOfProducts>
          <Product metabolite="Metabolite_1" stoichiometry="1"/>
        </ListOfProducts>
        <ListOfConstants>
          <Constant key="Parameter_4387" name="k1" value="2.18503e-005"/>
          <Constant key="Parameter_4386" name="k2" value="0.121008"/>
        </ListOfConstants>
        <KineticLaw function="Function_14">
          <ListOfCallParameters>
            <CallParameter functionParameter="FunctionParameter_62">
              <SourceParameter reference="Parameter_4387"/>
            </CallParameter>
            <CallParameter functionParameter="FunctionParameter_39">
              <SourceParameter reference="Metabolite_51"/>
              <SourceParameter reference="Metabolite_3"/>
            </CallParameter>
            <CallParameter functionParameter="FunctionParameter_67">
              <SourceParameter reference="Parameter_4386"/>
            </CallParameter>
            <CallParameter functionParameter="FunctionParameter_71">
              <SourceParameter reference="Metabolite_1"/>
            </CallParameter>
          </ListOfCallParameters>
        </KineticLaw>
      </Reaction>
      <Reaction key="Reaction_1" name="Sos_Activation" reversible="false" fast="false">
        <MiriamAnnotation>
<rdf:RDF
   xmlns:dcterms="http://purl.org/dc/terms/"
   xmlns:rdf="http://www.w3.org/1999/02/22-rdf-syntax-ns#">
  <rdf:Description rdf:about="#Reaction_1">
    <dcterms:created>
      <rdf:Description>
        <dcterms:W3CDTF>2015-09-23T13:04:00Z</dcterms:W3CDTF>
      </rdf:Description>
    </dcterms:created>
  </rdf:Description>
</rdf:RDF>

        </MiriamAnnotation>
        <ListOfSubstrates>
          <Substrate metabolite="Metabolite_7" stoichiometry="1"/>
        </ListOfSubstrates>
        <ListOfProducts>
          <Product metabolite="Metabolite_5" stoichiometry="1"/>
        </ListOfProducts>
        <ListOfModifiers>
          <Modifier metabolite="Metabolite_1" stoichiometry="1"/>
        </ListOfModifiers>
        <ListOfConstants>
          <Constant key="Parameter_4385" name="Kcat" value="694.731"/>
          <Constant key="Parameter_4384" name="km" value="6.08607e+006"/>
        </ListOfConstants>
        <KineticLaw function="Function_40">
          <ListOfCallParameters>
            <CallParameter functionParameter="FunctionParameter_264">
              <SourceParameter reference="Parameter_4385"/>
            </CallParameter>
            <CallParameter functionParameter="FunctionParameter_266">
              <SourceParameter reference="Parameter_4384"/>
            </CallParameter>
            <CallParameter functionParameter="FunctionParameter_254">
              <SourceParameter reference="Metabolite_1"/>
            </CallParameter>
            <CallParameter functionParameter="FunctionParameter_258">
              <SourceParameter reference="Metabolite_7"/>
            </CallParameter>
          </ListOfCallParameters>
        </KineticLaw>
      </Reaction>
      <Reaction key="Reaction_2" name="Ras_Activation" reversible="false" fast="false">
        <MiriamAnnotation>
<rdf:RDF
   xmlns:dcterms="http://purl.org/dc/terms/"
   xmlns:rdf="http://www.w3.org/1999/02/22-rdf-syntax-ns#">
  <rdf:Description rdf:about="#Reaction_2">
    <dcterms:created>
      <rdf:Description>
        <dcterms:W3CDTF>2015-09-23T10:59:43Z</dcterms:W3CDTF>
      </rdf:Description>
    </dcterms:created>
  </rdf:Description>
</rdf:RDF>

        </MiriamAnnotation>
        <ListOfSubstrates>
          <Substrate metabolite="Metabolite_11" stoichiometry="1"/>
        </ListOfSubstrates>
        <ListOfProducts>
          <Product metabolite="Metabolite_9" stoichiometry="1"/>
        </ListOfProducts>
        <ListOfModifiers>
          <Modifier metabolite="Metabolite_5" stoichiometry="1"/>
        </ListOfModifiers>
        <ListOfConstants>
          <Constant key="Parameter_4383" name="Kcat" value="32.344"/>
          <Constant key="Parameter_4382" name="km" value="35954.3"/>
        </ListOfConstants>
        <KineticLaw function="Function_40">
          <ListOfCallParameters>
            <CallParameter functionParameter="FunctionParameter_264">
              <SourceParameter reference="Parameter_4383"/>
            </CallParameter>
            <CallParameter functionParameter="FunctionParameter_266">
              <SourceParameter reference="Parameter_4382"/>
            </CallParameter>
            <CallParameter functionParameter="FunctionParameter_254">
              <SourceParameter reference="Metabolite_5"/>
            </CallParameter>
            <CallParameter functionParameter="FunctionParameter_258">
              <SourceParameter reference="Metabolite_11"/>
            </CallParameter>
          </ListOfCallParameters>
        </KineticLaw>
      </Reaction>
      <Reaction key="Reaction_3" name="Ras_Feedback_Deactivation_RasGap" reversible="false" fast="false">
        <MiriamAnnotation>
<rdf:RDF
   xmlns:dcterms="http://purl.org/dc/terms/"
   xmlns:rdf="http://www.w3.org/1999/02/22-rdf-syntax-ns#">
  <rdf:Description rdf:about="#Reaction_3">
    <dcterms:created>
      <rdf:Description>
        <dcterms:W3CDTF>2015-09-23T10:59:49Z</dcterms:W3CDTF>
      </rdf:Description>
    </dcterms:created>
  </rdf:Description>
</rdf:RDF>

        </MiriamAnnotation>
        <ListOfSubstrates>
          <Substrate metabolite="Metabolite_9" stoichiometry="1"/>
        </ListOfSubstrates>
        <ListOfProducts>
          <Product metabolite="Metabolite_11" stoichiometry="1"/>
        </ListOfProducts>
        <ListOfModifiers>
          <Modifier metabolite="Metabolite_57" stoichiometry="1"/>
        </ListOfModifiers>
        <ListOfConstants>
          <Constant key="Parameter_4381" name="Kcat" value="1509.36"/>
          <Constant key="Parameter_4380" name="km" value="1.43241e+006"/>
        </ListOfConstants>
        <KineticLaw function="Function_40">
          <ListOfCallParameters>
            <CallParameter functionParameter="FunctionParameter_264">
              <SourceParameter reference="Parameter_4381"/>
            </CallParameter>
            <CallParameter functionParameter="FunctionParameter_266">
              <SourceParameter reference="Parameter_4380"/>
            </CallParameter>
            <CallParameter functionParameter="FunctionParameter_254">
              <SourceParameter reference="Metabolite_57"/>
            </CallParameter>
            <CallParameter functionParameter="FunctionParameter_258">
              <SourceParameter reference="Metabolite_9"/>
            </CallParameter>
          </ListOfCallParameters>
        </KineticLaw>
      </Reaction>
      <Reaction key="Reaction_4" name="Raf1_Activation" reversible="false" fast="false">
        <MiriamAnnotation>
<rdf:RDF
   xmlns:dcterms="http://purl.org/dc/terms/"
   xmlns:rdf="http://www.w3.org/1999/02/22-rdf-syntax-ns#">
  <rdf:Description rdf:about="#Reaction_4">
    <dcterms:created>
      <rdf:Description>
        <dcterms:W3CDTF>2015-09-23T13:17:31Z</dcterms:W3CDTF>
      </rdf:Description>
    </dcterms:created>
  </rdf:Description>
</rdf:RDF>

        </MiriamAnnotation>
        <ListOfSubstrates>
          <Substrate metabolite="Metabolite_15" stoichiometry="1"/>
        </ListOfSubstrates>
        <ListOfProducts>
          <Product metabolite="Metabolite_13" stoichiometry="1"/>
        </ListOfProducts>
        <ListOfModifiers>
          <Modifier metabolite="Metabolite_9" stoichiometry="1"/>
        </ListOfModifiers>
        <ListOfConstants>
          <Constant key="Parameter_4379" name="Kcat" value="0.884096"/>
          <Constant key="Parameter_4378" name="km" value="62464.6"/>
        </ListOfConstants>
        <KineticLaw function="Function_40">
          <ListOfCallParameters>
            <CallParameter functionParameter="FunctionParameter_264">
              <SourceParameter reference="Parameter_4379"/>
            </CallParameter>
            <CallParameter functionParameter="FunctionParameter_266">
              <SourceParameter reference="Parameter_4378"/>
            </CallParameter>
            <CallParameter functionParameter="FunctionParameter_254">
              <SourceParameter reference="Metabolite_9"/>
            </CallParameter>
            <CallParameter functionParameter="FunctionParameter_258">
              <SourceParameter reference="Metabolite_15"/>
            </CallParameter>
          </ListOfCallParameters>
        </KineticLaw>
      </Reaction>
      <Reaction key="Reaction_5" name="Raf1_Feedback_Deactivation_Raf1PPtase" reversible="false" fast="false">
        <MiriamAnnotation>
<rdf:RDF
   xmlns:dcterms="http://purl.org/dc/terms/"
   xmlns:rdf="http://www.w3.org/1999/02/22-rdf-syntax-ns#">
  <rdf:Description rdf:about="#Reaction_5">
    <dcterms:created>
      <rdf:Description>
        <dcterms:W3CDTF>2015-10-06T11:59:20Z</dcterms:W3CDTF>
      </rdf:Description>
    </dcterms:created>
  </rdf:Description>
</rdf:RDF>

        </MiriamAnnotation>
        <ListOfSubstrates>
          <Substrate metabolite="Metabolite_13" stoichiometry="1"/>
        </ListOfSubstrates>
        <ListOfProducts>
          <Product metabolite="Metabolite_15" stoichiometry="1"/>
        </ListOfProducts>
        <ListOfModifiers>
          <Modifier metabolite="Metabolite_55" stoichiometry="1"/>
        </ListOfModifiers>
        <ListOfConstants>
          <Constant key="Parameter_4377" name="Kcat" value="0.126329"/>
          <Constant key="Parameter_4376" name="km" value="1061.71"/>
        </ListOfConstants>
        <KineticLaw function="Function_40">
          <ListOfCallParameters>
            <CallParameter functionParameter="FunctionParameter_264">
              <SourceParameter reference="Parameter_4377"/>
            </CallParameter>
            <CallParameter functionParameter="FunctionParameter_266">
              <SourceParameter reference="Parameter_4376"/>
            </CallParameter>
            <CallParameter functionParameter="FunctionParameter_254">
              <SourceParameter reference="Metabolite_55"/>
            </CallParameter>
            <CallParameter functionParameter="FunctionParameter_258">
              <SourceParameter reference="Metabolite_13"/>
            </CallParameter>
          </ListOfCallParameters>
        </KineticLaw>
      </Reaction>
      <Reaction key="Reaction_6" name="Mek_Activation_Raf1" reversible="false" fast="false">
        <MiriamAnnotation>
<rdf:RDF
   xmlns:dcterms="http://purl.org/dc/terms/"
   xmlns:rdf="http://www.w3.org/1999/02/22-rdf-syntax-ns#">
  <rdf:Description rdf:about="#Reaction_6">
    <dcterms:created>
      <rdf:Description>
        <dcterms:W3CDTF>2015-10-06T11:47:11Z</dcterms:W3CDTF>
      </rdf:Description>
    </dcterms:created>
  </rdf:Description>
</rdf:RDF>

        </MiriamAnnotation>
        <ListOfSubstrates>
          <Substrate metabolite="Metabolite_19" stoichiometry="1"/>
        </ListOfSubstrates>
        <ListOfProducts>
          <Product metabolite="Metabolite_17" stoichiometry="1"/>
        </ListOfProducts>
        <ListOfModifiers>
          <Modifier metabolite="Metabolite_13" stoichiometry="1"/>
        </ListOfModifiers>
        <ListOfConstants>
          <Constant key="Parameter_4375" name="Kcat" value="185.759"/>
          <Constant key="Parameter_4374" name="km" value="4.76835e+006"/>
        </ListOfConstants>
        <KineticLaw function="Function_40">
          <ListOfCallParameters>
            <CallParameter functionParameter="FunctionParameter_264">
              <SourceParameter reference="Parameter_4375"/>
            </CallParameter>
            <CallParameter functionParameter="FunctionParameter_266">
              <SourceParameter reference="Parameter_4374"/>
            </CallParameter>
            <CallParameter functionParameter="FunctionParameter_254">
              <SourceParameter reference="Metabolite_13"/>
            </CallParameter>
            <CallParameter functionParameter="FunctionParameter_258">
              <SourceParameter reference="Metabolite_19"/>
            </CallParameter>
          </ListOfCallParameters>
        </KineticLaw>
      </Reaction>
      <Reaction key="Reaction_7" name="Mek_Feedback_Deactivation_PP2A" reversible="false" fast="false">
        <MiriamAnnotation>
<rdf:RDF
   xmlns:dcterms="http://purl.org/dc/terms/"
   xmlns:rdf="http://www.w3.org/1999/02/22-rdf-syntax-ns#">
  <rdf:Description rdf:about="#Reaction_7">
    <dcterms:created>
      <rdf:Description>
        <dcterms:W3CDTF>2015-09-23T13:07:44Z</dcterms:W3CDTF>
      </rdf:Description>
    </dcterms:created>
  </rdf:Description>
</rdf:RDF>

        </MiriamAnnotation>
        <ListOfSubstrates>
          <Substrate metabolite="Metabolite_17" stoichiometry="1"/>
        </ListOfSubstrates>
        <ListOfProducts>
          <Product metabolite="Metabolite_19" stoichiometry="1"/>
        </ListOfProducts>
        <ListOfModifiers>
          <Modifier metabolite="Metabolite_53" stoichiometry="1"/>
        </ListOfModifiers>
        <ListOfConstants>
          <Constant key="Parameter_4373" name="Kcat" value="2.83243"/>
          <Constant key="Parameter_4372" name="km" value="518753"/>
        </ListOfConstants>
        <KineticLaw function="Function_40">
          <ListOfCallParameters>
            <CallParameter functionParameter="FunctionParameter_264">
              <SourceParameter reference="Parameter_4373"/>
            </CallParameter>
            <CallParameter functionParameter="FunctionParameter_266">
              <SourceParameter reference="Parameter_4372"/>
            </CallParameter>
            <CallParameter functionParameter="FunctionParameter_254">
              <SourceParameter reference="Metabolite_53"/>
            </CallParameter>
            <CallParameter functionParameter="FunctionParameter_258">
              <SourceParameter reference="Metabolite_17"/>
            </CallParameter>
          </ListOfCallParameters>
        </KineticLaw>
      </Reaction>
      <Reaction key="Reaction_8" name="Erk_Activation" reversible="false" fast="false">
        <MiriamAnnotation>
<rdf:RDF
   xmlns:dcterms="http://purl.org/dc/terms/"
   xmlns:rdf="http://www.w3.org/1999/02/22-rdf-syntax-ns#">
  <rdf:Description rdf:about="#Reaction_8">
    <dcterms:created>
      <rdf:Description>
        <dcterms:W3CDTF>2015-10-06T10:30:33Z</dcterms:W3CDTF>
      </rdf:Description>
    </dcterms:created>
  </rdf:Description>
</rdf:RDF>

        </MiriamAnnotation>
        <ListOfSubstrates>
          <Substrate metabolite="Metabolite_23" stoichiometry="1"/>
        </ListOfSubstrates>
        <ListOfProducts>
          <Product metabolite="Metabolite_21" stoichiometry="1"/>
        </ListOfProducts>
        <ListOfModifiers>
          <Modifier metabolite="Metabolite_17" stoichiometry="1"/>
        </ListOfModifiers>
        <ListOfConstants>
          <Constant key="Parameter_4371" name="Kcat" value="9.85367"/>
          <Constant key="Parameter_4370" name="km" value="1.00734e+006"/>
        </ListOfConstants>
        <KineticLaw function="Function_40">
          <ListOfCallParameters>
            <CallParameter functionParameter="FunctionParameter_264">
              <SourceParameter reference="Parameter_4371"/>
            </CallParameter>
            <CallParameter functionParameter="FunctionParameter_266">
              <SourceParameter reference="Parameter_4370"/>
            </CallParameter>
            <CallParameter functionParameter="FunctionParameter_254">
              <SourceParameter reference="Metabolite_17"/>
            </CallParameter>
            <CallParameter functionParameter="FunctionParameter_258">
              <SourceParameter reference="Metabolite_23"/>
            </CallParameter>
          </ListOfCallParameters>
        </KineticLaw>
      </Reaction>
      <Reaction key="Reaction_9" name="Erk_Feedback_Deactivation_PP2A" reversible="false" fast="false">
        <MiriamAnnotation>
<rdf:RDF
   xmlns:dcterms="http://purl.org/dc/terms/"
   xmlns:rdf="http://www.w3.org/1999/02/22-rdf-syntax-ns#">
  <rdf:Description rdf:about="#Reaction_9">
    <dcterms:created>
      <rdf:Description>
        <dcterms:W3CDTF>2015-09-23T10:56:35Z</dcterms:W3CDTF>
      </rdf:Description>
    </dcterms:created>
  </rdf:Description>
</rdf:RDF>

        </MiriamAnnotation>
        <Comment>
          http://link.springer.com/article/10.1007%2Fs10555-008-9119-x
        </Comment>
        <ListOfSubstrates>
          <Substrate metabolite="Metabolite_21" stoichiometry="1"/>
        </ListOfSubstrates>
        <ListOfProducts>
          <Product metabolite="Metabolite_23" stoichiometry="1"/>
        </ListOfProducts>
        <ListOfModifiers>
          <Modifier metabolite="Metabolite_53" stoichiometry="1"/>
        </ListOfModifiers>
        <ListOfConstants>
          <Constant key="Parameter_4369" name="Kcat" value="8.8912"/>
          <Constant key="Parameter_4368" name="km" value="3.49649e+006"/>
        </ListOfConstants>
        <KineticLaw function="Function_40">
          <ListOfCallParameters>
            <CallParameter functionParameter="FunctionParameter_264">
              <SourceParameter reference="Parameter_4369"/>
            </CallParameter>
            <CallParameter functionParameter="FunctionParameter_266">
              <SourceParameter reference="Parameter_4368"/>
            </CallParameter>
            <CallParameter functionParameter="FunctionParameter_254">
              <SourceParameter reference="Metabolite_53"/>
            </CallParameter>
            <CallParameter functionParameter="FunctionParameter_258">
              <SourceParameter reference="Metabolite_21"/>
            </CallParameter>
          </ListOfCallParameters>
        </KineticLaw>
      </Reaction>
      <Reaction key="Reaction_10" name="P90Rsk_Activation" reversible="false" fast="false">
        <MiriamAnnotation>
<rdf:RDF
   xmlns:dcterms="http://purl.org/dc/terms/"
   xmlns:rdf="http://www.w3.org/1999/02/22-rdf-syntax-ns#">
  <rdf:Description rdf:about="#Reaction_10">
    <dcterms:created>
      <rdf:Description>
        <dcterms:W3CDTF>2015-09-23T11:59:28Z</dcterms:W3CDTF>
      </rdf:Description>
    </dcterms:created>
  </rdf:Description>
</rdf:RDF>

        </MiriamAnnotation>
        <ListOfSubstrates>
          <Substrate metabolite="Metabolite_27" stoichiometry="1"/>
        </ListOfSubstrates>
        <ListOfProducts>
          <Product metabolite="Metabolite_25" stoichiometry="1"/>
        </ListOfProducts>
        <ListOfModifiers>
          <Modifier metabolite="Metabolite_21" stoichiometry="1"/>
        </ListOfModifiers>
        <ListOfConstants>
          <Constant key="Parameter_4367" name="Kcat" value="0.0213697"/>
          <Constant key="Parameter_4366" name="km" value="763523"/>
        </ListOfConstants>
        <KineticLaw function="Function_40">
          <ListOfCallParameters>
            <CallParameter functionParameter="FunctionParameter_264">
              <SourceParameter reference="Parameter_4367"/>
            </CallParameter>
            <CallParameter functionParameter="FunctionParameter_266">
              <SourceParameter reference="Parameter_4366"/>
            </CallParameter>
            <CallParameter functionParameter="FunctionParameter_254">
              <SourceParameter reference="Metabolite_21"/>
            </CallParameter>
            <CallParameter functionParameter="FunctionParameter_258">
              <SourceParameter reference="Metabolite_27"/>
            </CallParameter>
          </ListOfCallParameters>
        </KineticLaw>
      </Reaction>
      <Reaction key="Reaction_11" name="P90Rsk_Deactivation" reversible="false" fast="false">
        <MiriamAnnotation>
<rdf:RDF
   xmlns:dcterms="http://purl.org/dc/terms/"
   xmlns:rdf="http://www.w3.org/1999/02/22-rdf-syntax-ns#">
  <rdf:Description rdf:about="#Reaction_11">
    <dcterms:created>
      <rdf:Description>
        <dcterms:W3CDTF>2015-10-06T10:29:32Z</dcterms:W3CDTF>
      </rdf:Description>
    </dcterms:created>
  </rdf:Description>
</rdf:RDF>

        </MiriamAnnotation>
        <ListOfSubstrates>
          <Substrate metabolite="Metabolite_25" stoichiometry="1"/>
        </ListOfSubstrates>
        <ListOfProducts>
          <Product metabolite="Metabolite_27" stoichiometry="1"/>
        </ListOfProducts>
        <ListOfConstants>
          <Constant key="Parameter_4365" name="k1" value="0.005"/>
        </ListOfConstants>
        <KineticLaw function="Function_13">
          <ListOfCallParameters>
            <CallParameter functionParameter="FunctionParameter_81">
              <SourceParameter reference="Parameter_4365"/>
            </CallParameter>
            <CallParameter functionParameter="FunctionParameter_79">
              <SourceParameter reference="Metabolite_25"/>
            </CallParameter>
          </ListOfCallParameters>
        </KineticLaw>
      </Reaction>
      <Reaction key="Reaction_12" name="Sos_Feedback_Deactivation_P90Rsk" reversible="false" fast="false">
        <MiriamAnnotation>
<rdf:RDF
   xmlns:dcterms="http://purl.org/dc/terms/"
   xmlns:rdf="http://www.w3.org/1999/02/22-rdf-syntax-ns#">
  <rdf:Description rdf:about="#Reaction_12">
    <dcterms:created>
      <rdf:Description>
        <dcterms:W3CDTF>2015-09-23T09:51:40Z</dcterms:W3CDTF>
      </rdf:Description>
    </dcterms:created>
  </rdf:Description>
</rdf:RDF>

        </MiriamAnnotation>
        <Comment>
          https://en.wikipedia.org/wiki/Ribosomal_s6_kinase#/media/File:P90Rsk.svg
        </Comment>
        <ListOfSubstrates>
          <Substrate metabolite="Metabolite_5" stoichiometry="1"/>
        </ListOfSubstrates>
        <ListOfProducts>
          <Product metabolite="Metabolite_7" stoichiometry="1"/>
        </ListOfProducts>
        <ListOfModifiers>
          <Modifier metabolite="Metabolite_25" stoichiometry="1"/>
        </ListOfModifiers>
        <ListOfConstants>
          <Constant key="Parameter_4364" name="Kcat" value="1611.97"/>
          <Constant key="Parameter_4363" name="km" value="896896"/>
        </ListOfConstants>
        <KineticLaw function="Function_40">
          <ListOfCallParameters>
            <CallParameter functionParameter="FunctionParameter_264">
              <SourceParameter reference="Parameter_4364"/>
            </CallParameter>
            <CallParameter functionParameter="FunctionParameter_266">
              <SourceParameter reference="Parameter_4363"/>
            </CallParameter>
            <CallParameter functionParameter="FunctionParameter_254">
              <SourceParameter reference="Metabolite_25"/>
            </CallParameter>
            <CallParameter functionParameter="FunctionParameter_258">
              <SourceParameter reference="Metabolite_5"/>
            </CallParameter>
          </ListOfCallParameters>
        </KineticLaw>
      </Reaction>
      <Reaction key="Reaction_13" name="PI3K_Activation_RTK" reversible="false" fast="false">
        <MiriamAnnotation>
<rdf:RDF
   xmlns:dcterms="http://purl.org/dc/terms/"
   xmlns:rdf="http://www.w3.org/1999/02/22-rdf-syntax-ns#">
  <rdf:Description rdf:about="#Reaction_13">
    <dcterms:created>
      <rdf:Description>
        <dcterms:W3CDTF>2015-09-23T13:14:12Z</dcterms:W3CDTF>
      </rdf:Description>
    </dcterms:created>
  </rdf:Description>
</rdf:RDF>

        </MiriamAnnotation>
        <ListOfSubstrates>
          <Substrate metabolite="Metabolite_31" stoichiometry="1"/>
        </ListOfSubstrates>
        <ListOfProducts>
          <Product metabolite="Metabolite_29" stoichiometry="1"/>
        </ListOfProducts>
        <ListOfModifiers>
          <Modifier metabolite="Metabolite_1" stoichiometry="1"/>
        </ListOfModifiers>
        <ListOfConstants>
          <Constant key="Parameter_4362" name="Kcat" value="10.6737"/>
          <Constant key="Parameter_4361" name="km" value="184912"/>
        </ListOfConstants>
        <KineticLaw function="Function_40">
          <ListOfCallParameters>
            <CallParameter functionParameter="FunctionParameter_264">
              <SourceParameter reference="Parameter_4362"/>
            </CallParameter>
            <CallParameter functionParameter="FunctionParameter_266">
              <SourceParameter reference="Parameter_4361"/>
            </CallParameter>
            <CallParameter functionParameter="FunctionParameter_254">
              <SourceParameter reference="Metabolite_1"/>
            </CallParameter>
            <CallParameter functionParameter="FunctionParameter_258">
              <SourceParameter reference="Metabolite_31"/>
            </CallParameter>
          </ListOfCallParameters>
        </KineticLaw>
      </Reaction>
      <Reaction key="Reaction_14" name="PI3K_Activation_Ras" reversible="false" fast="false">
        <MiriamAnnotation>
<rdf:RDF
   xmlns:dcterms="http://purl.org/dc/terms/"
   xmlns:rdf="http://www.w3.org/1999/02/22-rdf-syntax-ns#">
  <rdf:Description rdf:about="#Reaction_14">
    <dcterms:created>
      <rdf:Description>
        <dcterms:W3CDTF>2015-09-23T13:14:08Z</dcterms:W3CDTF>
      </rdf:Description>
    </dcterms:created>
  </rdf:Description>
</rdf:RDF>

        </MiriamAnnotation>
        <ListOfSubstrates>
          <Substrate metabolite="Metabolite_31" stoichiometry="1"/>
        </ListOfSubstrates>
        <ListOfProducts>
          <Product metabolite="Metabolite_29" stoichiometry="1"/>
        </ListOfProducts>
        <ListOfModifiers>
          <Modifier metabolite="Metabolite_9" stoichiometry="1"/>
        </ListOfModifiers>
        <ListOfConstants>
          <Constant key="Parameter_4360" name="Kcat" value="0.0771067"/>
          <Constant key="Parameter_4359" name="km" value="272056"/>
        </ListOfConstants>
        <KineticLaw function="Function_40">
          <ListOfCallParameters>
            <CallParameter functionParameter="FunctionParameter_264">
              <SourceParameter reference="Parameter_4360"/>
            </CallParameter>
            <CallParameter functionParameter="FunctionParameter_266">
              <SourceParameter reference="Parameter_4359"/>
            </CallParameter>
            <CallParameter functionParameter="FunctionParameter_254">
              <SourceParameter reference="Metabolite_9"/>
            </CallParameter>
            <CallParameter functionParameter="FunctionParameter_258">
              <SourceParameter reference="Metabolite_31"/>
            </CallParameter>
          </ListOfCallParameters>
        </KineticLaw>
      </Reaction>
      <Reaction key="Reaction_15" name="PI3K_Deactivation" reversible="false" fast="false">
        <MiriamAnnotation>
<rdf:RDF
   xmlns:dcterms="http://purl.org/dc/terms/"
   xmlns:rdf="http://www.w3.org/1999/02/22-rdf-syntax-ns#">
  <rdf:Description rdf:about="#Reaction_15">
    <dcterms:created>
      <rdf:Description>
        <dcterms:W3CDTF>2015-09-23T13:13:56Z</dcterms:W3CDTF>
      </rdf:Description>
    </dcterms:created>
  </rdf:Description>
</rdf:RDF>

        </MiriamAnnotation>
        <ListOfSubstrates>
          <Substrate metabolite="Metabolite_29" stoichiometry="1"/>
        </ListOfSubstrates>
        <ListOfProducts>
          <Product metabolite="Metabolite_31" stoichiometry="1"/>
        </ListOfProducts>
        <ListOfConstants>
          <Constant key="Parameter_4358" name="k1" value="0.005"/>
        </ListOfConstants>
        <KineticLaw function="Function_13">
          <ListOfCallParameters>
            <CallParameter functionParameter="FunctionParameter_81">
              <SourceParameter reference="Parameter_4358"/>
            </CallParameter>
            <CallParameter functionParameter="FunctionParameter_79">
              <SourceParameter reference="Metabolite_29"/>
            </CallParameter>
          </ListOfCallParameters>
        </KineticLaw>
      </Reaction>
      <Reaction key="Reaction_16" name="Akt_Activation_PI3K" reversible="false" fast="false">
        <MiriamAnnotation>
<rdf:RDF
   xmlns:dcterms="http://purl.org/dc/terms/"
   xmlns:rdf="http://www.w3.org/1999/02/22-rdf-syntax-ns#">
  <rdf:Description rdf:about="#Reaction_16">
    <dcterms:created>
      <rdf:Description>
        <dcterms:W3CDTF>2015-09-24T12:43:45Z</dcterms:W3CDTF>
      </rdf:Description>
    </dcterms:created>
  </rdf:Description>
</rdf:RDF>

        </MiriamAnnotation>
        <ListOfSubstrates>
          <Substrate metabolite="Metabolite_35" stoichiometry="1"/>
        </ListOfSubstrates>
        <ListOfProducts>
          <Product metabolite="Metabolite_33" stoichiometry="1"/>
        </ListOfProducts>
        <ListOfModifiers>
          <Modifier metabolite="Metabolite_29" stoichiometry="1"/>
        </ListOfModifiers>
        <ListOfConstants>
          <Constant key="Parameter_4357" name="Kcat" value="0.0566279"/>
          <Constant key="Parameter_4356" name="km" value="653951"/>
        </ListOfConstants>
        <KineticLaw function="Function_40">
          <ListOfCallParameters>
            <CallParameter functionParameter="FunctionParameter_264">
              <SourceParameter reference="Parameter_4357"/>
            </CallParameter>
            <CallParameter functionParameter="FunctionParameter_266">
              <SourceParameter reference="Parameter_4356"/>
            </CallParameter>
            <CallParameter functionParameter="FunctionParameter_254">
              <SourceParameter reference="Metabolite_29"/>
            </CallParameter>
            <CallParameter functionParameter="FunctionParameter_258">
              <SourceParameter reference="Metabolite_35"/>
            </CallParameter>
          </ListOfCallParameters>
        </KineticLaw>
      </Reaction>
      <Reaction key="Reaction_17" name="Raf1_Deactivation_Akt" reversible="false" fast="false">
        <MiriamAnnotation>
<rdf:RDF
   xmlns:dcterms="http://purl.org/dc/terms/"
   xmlns:rdf="http://www.w3.org/1999/02/22-rdf-syntax-ns#">
  <rdf:Description rdf:about="#Reaction_17">
    <dcterms:created>
      <rdf:Description>
        <dcterms:W3CDTF>2015-10-06T10:45:52Z</dcterms:W3CDTF>
      </rdf:Description>
    </dcterms:created>
  </rdf:Description>
</rdf:RDF>

        </MiriamAnnotation>
        <ListOfSubstrates>
          <Substrate metabolite="Metabolite_13" stoichiometry="1"/>
        </ListOfSubstrates>
        <ListOfProducts>
          <Product metabolite="Metabolite_15" stoichiometry="1"/>
        </ListOfProducts>
        <ListOfModifiers>
          <Modifier metabolite="Metabolite_33" stoichiometry="1"/>
        </ListOfModifiers>
        <ListOfConstants>
          <Constant key="Parameter_4355" name="Kcat" value="15.1212"/>
          <Constant key="Parameter_4354" name="km" value="119355"/>
        </ListOfConstants>
        <KineticLaw function="Function_40">
          <ListOfCallParameters>
            <CallParameter functionParameter="FunctionParameter_264">
              <SourceParameter reference="Parameter_4355"/>
            </CallParameter>
            <CallParameter functionParameter="FunctionParameter_266">
              <SourceParameter reference="Parameter_4354"/>
            </CallParameter>
            <CallParameter functionParameter="FunctionParameter_254">
              <SourceParameter reference="Metabolite_33"/>
            </CallParameter>
            <CallParameter functionParameter="FunctionParameter_258">
              <SourceParameter reference="Metabolite_13"/>
            </CallParameter>
          </ListOfCallParameters>
        </KineticLaw>
      </Reaction>
      <Reaction key="Reaction_18" name="RTK_Degradation" reversible="false" fast="false">
        <MiriamAnnotation>
<rdf:RDF
   xmlns:dcterms="http://purl.org/dc/terms/"
   xmlns:rdf="http://www.w3.org/1999/02/22-rdf-syntax-ns#">
  <rdf:Description rdf:about="#Reaction_18">
    <dcterms:created>
      <rdf:Description>
        <dcterms:W3CDTF>2015-09-23T11:51:50Z</dcterms:W3CDTF>
      </rdf:Description>
    </dcterms:created>
  </rdf:Description>
</rdf:RDF>

        </MiriamAnnotation>
        <ListOfSubstrates>
          <Substrate metabolite="Metabolite_1" stoichiometry="1"/>
        </ListOfSubstrates>
        <ListOfProducts>
          <Product metabolite="Metabolite_37" stoichiometry="1"/>
        </ListOfProducts>
        <ListOfConstants>
          <Constant key="Parameter_4353" name="k1" value="0.2"/>
        </ListOfConstants>
        <KineticLaw function="Function_13">
          <ListOfCallParameters>
            <CallParameter functionParameter="FunctionParameter_81">
              <SourceParameter reference="Parameter_4353"/>
            </CallParameter>
            <CallParameter functionParameter="FunctionParameter_79">
              <SourceParameter reference="Metabolite_1"/>
            </CallParameter>
          </ListOfCallParameters>
        </KineticLaw>
      </Reaction>
      <Reaction key="Reaction_19" name="C3G_Activation" reversible="false" fast="false">
        <MiriamAnnotation>
<rdf:RDF
   xmlns:dcterms="http://purl.org/dc/terms/"
   xmlns:rdf="http://www.w3.org/1999/02/22-rdf-syntax-ns#">
  <rdf:Description rdf:about="#Reaction_19">
    <dcterms:created>
      <rdf:Description>
        <dcterms:W3CDTF>2015-10-06T11:51:27Z</dcterms:W3CDTF>
      </rdf:Description>
    </dcterms:created>
  </rdf:Description>
</rdf:RDF>

        </MiriamAnnotation>
        <ListOfSubstrates>
          <Substrate metabolite="Metabolite_41" stoichiometry="1"/>
        </ListOfSubstrates>
        <ListOfProducts>
          <Product metabolite="Metabolite_39" stoichiometry="1"/>
        </ListOfProducts>
        <ListOfModifiers>
          <Modifier metabolite="Metabolite_1" stoichiometry="1"/>
        </ListOfModifiers>
        <ListOfConstants>
          <Constant key="Parameter_4352" name="km" value="6.08607e+006"/>
          <Constant key="Parameter_4351" name="Kcat" value="694.731"/>
        </ListOfConstants>
        <KineticLaw function="Function_40">
          <ListOfCallParameters>
            <CallParameter functionParameter="FunctionParameter_264">
              <SourceParameter reference="Parameter_4351"/>
            </CallParameter>
            <CallParameter functionParameter="FunctionParameter_266">
              <SourceParameter reference="Parameter_4352"/>
            </CallParameter>
            <CallParameter functionParameter="FunctionParameter_254">
              <SourceParameter reference="Metabolite_1"/>
            </CallParameter>
            <CallParameter functionParameter="FunctionParameter_258">
              <SourceParameter reference="Metabolite_41"/>
            </CallParameter>
          </ListOfCallParameters>
        </KineticLaw>
      </Reaction>
      <Reaction key="Reaction_20" name="C3G_Deactivation" reversible="false" fast="false">
        <MiriamAnnotation>
<rdf:RDF
   xmlns:dcterms="http://purl.org/dc/terms/"
   xmlns:rdf="http://www.w3.org/1999/02/22-rdf-syntax-ns#">
  <rdf:Description rdf:about="#Reaction_20">
    <dcterms:created>
      <rdf:Description>
        <dcterms:W3CDTF>2015-10-06T11:51:29Z</dcterms:W3CDTF>
      </rdf:Description>
    </dcterms:created>
  </rdf:Description>
</rdf:RDF>

        </MiriamAnnotation>
        <ListOfSubstrates>
          <Substrate metabolite="Metabolite_39" stoichiometry="1"/>
        </ListOfSubstrates>
        <ListOfProducts>
          <Product metabolite="Metabolite_41" stoichiometry="1"/>
        </ListOfProducts>
        <ListOfConstants>
          <Constant key="Parameter_4350" name="k1" value="2.5"/>
        </ListOfConstants>
        <KineticLaw function="Function_13">
          <ListOfCallParameters>
            <CallParameter functionParameter="FunctionParameter_81">
              <SourceParameter reference="Parameter_4350"/>
            </CallParameter>
            <CallParameter functionParameter="FunctionParameter_79">
              <SourceParameter reference="Metabolite_39"/>
            </CallParameter>
          </ListOfCallParameters>
        </KineticLaw>
      </Reaction>
      <Reaction key="Reaction_21" name="Rap1_Activation" reversible="false" fast="false">
        <MiriamAnnotation>
<rdf:RDF
   xmlns:dcterms="http://purl.org/dc/terms/"
   xmlns:rdf="http://www.w3.org/1999/02/22-rdf-syntax-ns#">
  <rdf:Description rdf:about="#Reaction_21">
    <dcterms:created>
      <rdf:Description>
        <dcterms:W3CDTF>2015-10-06T12:00:45Z</dcterms:W3CDTF>
      </rdf:Description>
    </dcterms:created>
  </rdf:Description>
</rdf:RDF>

        </MiriamAnnotation>
        <ListOfSubstrates>
          <Substrate metabolite="Metabolite_45" stoichiometry="1"/>
        </ListOfSubstrates>
        <ListOfProducts>
          <Product metabolite="Metabolite_43" stoichiometry="1"/>
        </ListOfProducts>
        <ListOfModifiers>
          <Modifier metabolite="Metabolite_39" stoichiometry="1"/>
        </ListOfModifiers>
        <ListOfConstants>
          <Constant key="Parameter_4349" name="km" value="35954.3"/>
          <Constant key="Parameter_4348" name="Kcat" value="32.344"/>
        </ListOfConstants>
        <KineticLaw function="Function_40">
          <ListOfCallParameters>
            <CallParameter functionParameter="FunctionParameter_264">
              <SourceParameter reference="Parameter_4348"/>
            </CallParameter>
            <CallParameter functionParameter="FunctionParameter_266">
              <SourceParameter reference="Parameter_4349"/>
            </CallParameter>
            <CallParameter functionParameter="FunctionParameter_254">
              <SourceParameter reference="Metabolite_39"/>
            </CallParameter>
            <CallParameter functionParameter="FunctionParameter_258">
              <SourceParameter reference="Metabolite_45"/>
            </CallParameter>
          </ListOfCallParameters>
        </KineticLaw>
      </Reaction>
      <Reaction key="Reaction_22" name="Rap1_Feedback_Deactivation_Rap1Gap" reversible="false" fast="false">
        <MiriamAnnotation>
<rdf:RDF
   xmlns:dcterms="http://purl.org/dc/terms/"
   xmlns:rdf="http://www.w3.org/1999/02/22-rdf-syntax-ns#">
  <rdf:Description rdf:about="#Reaction_22">
    <dcterms:created>
      <rdf:Description>
        <dcterms:W3CDTF>2015-10-06T12:00:49Z</dcterms:W3CDTF>
      </rdf:Description>
    </dcterms:created>
  </rdf:Description>
</rdf:RDF>

        </MiriamAnnotation>
        <ListOfSubstrates>
          <Substrate metabolite="Metabolite_43" stoichiometry="1"/>
        </ListOfSubstrates>
        <ListOfProducts>
          <Product metabolite="Metabolite_45" stoichiometry="1"/>
        </ListOfProducts>
        <ListOfModifiers>
          <Modifier metabolite="Metabolite_59" stoichiometry="1"/>
        </ListOfModifiers>
        <ListOfConstants>
          <Constant key="Parameter_4347" name="km" value="1.43241e+006"/>
          <Constant key="Parameter_4346" name="Kcat" value="1509.36"/>
        </ListOfConstants>
        <KineticLaw function="Function_40">
          <ListOfCallParameters>
            <CallParameter functionParameter="FunctionParameter_264">
              <SourceParameter reference="Parameter_4346"/>
            </CallParameter>
            <CallParameter functionParameter="FunctionParameter_266">
              <SourceParameter reference="Parameter_4347"/>
            </CallParameter>
            <CallParameter functionParameter="FunctionParameter_254">
              <SourceParameter reference="Metabolite_59"/>
            </CallParameter>
            <CallParameter functionParameter="FunctionParameter_258">
              <SourceParameter reference="Metabolite_43"/>
            </CallParameter>
          </ListOfCallParameters>
        </KineticLaw>
      </Reaction>
      <Reaction key="Reaction_23" name="bRaf_Activation_Rap1" reversible="false" fast="false">
        <MiriamAnnotation>
<rdf:RDF
   xmlns:dcterms="http://purl.org/dc/terms/"
   xmlns:rdf="http://www.w3.org/1999/02/22-rdf-syntax-ns#">
  <rdf:Description rdf:about="#Reaction_23">
    <dcterms:created>
      <rdf:Description>
        <dcterms:W3CDTF>2015-10-06T11:52:33Z</dcterms:W3CDTF>
      </rdf:Description>
    </dcterms:created>
  </rdf:Description>
</rdf:RDF>

        </MiriamAnnotation>
        <ListOfSubstrates>
          <Substrate metabolite="Metabolite_49" stoichiometry="1"/>
        </ListOfSubstrates>
        <ListOfProducts>
          <Product metabolite="Metabolite_47" stoichiometry="1"/>
        </ListOfProducts>
        <ListOfModifiers>
          <Modifier metabolite="Metabolite_43" stoichiometry="1"/>
        </ListOfModifiers>
        <ListOfConstants>
          <Constant key="Parameter_4345" name="km" value="62464.6"/>
          <Constant key="Parameter_4344" name="Kcat" value="0.884096"/>
        </ListOfConstants>
        <KineticLaw function="Function_40">
          <ListOfCallParameters>
            <CallParameter functionParameter="FunctionParameter_264">
              <SourceParameter reference="Parameter_4344"/>
            </CallParameter>
            <CallParameter functionParameter="FunctionParameter_266">
              <SourceParameter reference="Parameter_4345"/>
            </CallParameter>
            <CallParameter functionParameter="FunctionParameter_254">
              <SourceParameter reference="Metabolite_43"/>
            </CallParameter>
            <CallParameter functionParameter="FunctionParameter_258">
              <SourceParameter reference="Metabolite_49"/>
            </CallParameter>
          </ListOfCallParameters>
        </KineticLaw>
      </Reaction>
      <Reaction key="Reaction_24" name="bRaf_Deactivation_Raf1PPtase" reversible="false" fast="false">
        <MiriamAnnotation>
<rdf:RDF
   xmlns:dcterms="http://purl.org/dc/terms/"
   xmlns:rdf="http://www.w3.org/1999/02/22-rdf-syntax-ns#">
  <rdf:Description rdf:about="#Reaction_24">
    <dcterms:created>
      <rdf:Description>
        <dcterms:W3CDTF>2015-10-06T11:30:12Z</dcterms:W3CDTF>
      </rdf:Description>
    </dcterms:created>
  </rdf:Description>
</rdf:RDF>

        </MiriamAnnotation>
        <ListOfSubstrates>
          <Substrate metabolite="Metabolite_47" stoichiometry="1"/>
        </ListOfSubstrates>
        <ListOfProducts>
          <Product metabolite="Metabolite_49" stoichiometry="1"/>
        </ListOfProducts>
        <ListOfModifiers>
          <Modifier metabolite="Metabolite_55" stoichiometry="1"/>
        </ListOfModifiers>
        <ListOfConstants>
          <Constant key="Parameter_4343" name="km" value="1061.71"/>
          <Constant key="Parameter_4342" name="Kcat" value="0.126329"/>
        </ListOfConstants>
        <KineticLaw function="Function_40">
          <ListOfCallParameters>
            <CallParameter functionParameter="FunctionParameter_264">
              <SourceParameter reference="Parameter_4342"/>
            </CallParameter>
            <CallParameter functionParameter="FunctionParameter_266">
              <SourceParameter reference="Parameter_4343"/>
            </CallParameter>
            <CallParameter functionParameter="FunctionParameter_254">
              <SourceParameter reference="Metabolite_55"/>
            </CallParameter>
            <CallParameter functionParameter="FunctionParameter_258">
              <SourceParameter reference="Metabolite_47"/>
            </CallParameter>
          </ListOfCallParameters>
        </KineticLaw>
      </Reaction>
      <Reaction key="Reaction_25" name="Mek_Activation_bRaf" reversible="false" fast="false">
        <MiriamAnnotation>
<rdf:RDF
   xmlns:dcterms="http://purl.org/dc/terms/"
   xmlns:rdf="http://www.w3.org/1999/02/22-rdf-syntax-ns#">
  <rdf:Description rdf:about="#Reaction_25">
    <dcterms:created>
      <rdf:Description>
        <dcterms:W3CDTF>2015-10-06T11:54:34Z</dcterms:W3CDTF>
      </rdf:Description>
    </dcterms:created>
  </rdf:Description>
</rdf:RDF>

        </MiriamAnnotation>
        <ListOfSubstrates>
          <Substrate metabolite="Metabolite_19" stoichiometry="1"/>
        </ListOfSubstrates>
        <ListOfProducts>
          <Product metabolite="Metabolite_17" stoichiometry="1"/>
        </ListOfProducts>
        <ListOfModifiers>
          <Modifier metabolite="Metabolite_47" stoichiometry="1"/>
        </ListOfModifiers>
        <ListOfConstants>
          <Constant key="Parameter_4341" name="km" value="4.76835e+006"/>
          <Constant key="Parameter_4340" name="Kcat" value="185.759"/>
        </ListOfConstants>
        <KineticLaw function="Function_40">
          <ListOfCallParameters>
            <CallParameter functionParameter="FunctionParameter_264">
              <SourceParameter reference="Parameter_4340"/>
            </CallParameter>
            <CallParameter functionParameter="FunctionParameter_266">
              <SourceParameter reference="Parameter_4341"/>
            </CallParameter>
            <CallParameter functionParameter="FunctionParameter_254">
              <SourceParameter reference="Metabolite_47"/>
            </CallParameter>
            <CallParameter functionParameter="FunctionParameter_258">
              <SourceParameter reference="Metabolite_19"/>
            </CallParameter>
          </ListOfCallParameters>
        </KineticLaw>
      </Reaction>
      <Reaction key="Reaction_26" name="RTK_Production" reversible="false" fast="false">
        <MiriamAnnotation>
<rdf:RDF
   xmlns:dcterms="http://purl.org/dc/terms/"
   xmlns:rdf="http://www.w3.org/1999/02/22-rdf-syntax-ns#">
  <rdf:Description rdf:about="#Reaction_26">
    <dcterms:created>
      <rdf:Description>
        <dcterms:W3CDTF>2015-09-23T09:53:27Z</dcterms:W3CDTF>
      </rdf:Description>
    </dcterms:created>
  </rdf:Description>
</rdf:RDF>

        </MiriamAnnotation>
        <ListOfSubstrates>
          <Substrate metabolite="Metabolite_61" stoichiometry="1"/>
        </ListOfSubstrates>
        <ListOfProducts>
          <Product metabolite="Metabolite_3" stoichiometry="1"/>
        </ListOfProducts>
        <ListOfConstants>
          <Constant key="Parameter_4339" name="v" value="100"/>
        </ListOfConstants>
        <KineticLaw function="Function_6">
          <ListOfCallParameters>
            <CallParameter functionParameter="FunctionParameter_49">
              <SourceParameter reference="Parameter_4339"/>
            </CallParameter>
          </ListOfCallParameters>
        </KineticLaw>
      </Reaction>
      <Reaction key="Reaction_27" name="RTK_Degradation_Free" reversible="false" fast="false">
        <MiriamAnnotation>
<rdf:RDF
   xmlns:dcterms="http://purl.org/dc/terms/"
   xmlns:rdf="http://www.w3.org/1999/02/22-rdf-syntax-ns#">
  <rdf:Description rdf:about="#Reaction_27">
    <dcterms:created>
      <rdf:Description>
        <dcterms:W3CDTF>2015-09-23T11:52:26Z</dcterms:W3CDTF>
      </rdf:Description>
    </dcterms:created>
  </rdf:Description>
</rdf:RDF>

        </MiriamAnnotation>
        <ListOfSubstrates>
          <Substrate metabolite="Metabolite_3" stoichiometry="1"/>
        </ListOfSubstrates>
        <ListOfProducts>
          <Product metabolite="Metabolite_37" stoichiometry="1"/>
        </ListOfProducts>
        <ListOfConstants>
          <Constant key="Parameter_4338" name="k1" value="0.00125"/>
        </ListOfConstants>
        <KineticLaw function="Function_13">
          <ListOfCallParameters>
            <CallParameter functionParameter="FunctionParameter_81">
              <SourceParameter reference="Parameter_4338"/>
            </CallParameter>
            <CallParameter functionParameter="FunctionParameter_79">
              <SourceParameter reference="Metabolite_3"/>
            </CallParameter>
          </ListOfCallParameters>
        </KineticLaw>
      </Reaction>
      <Reaction key="Reaction_28" name="bRaf_Activation_Ras" reversible="false" fast="false">
        <MiriamAnnotation>
<rdf:RDF
   xmlns:dcterms="http://purl.org/dc/terms/"
   xmlns:rdf="http://www.w3.org/1999/02/22-rdf-syntax-ns#">
  <rdf:Description rdf:about="#Reaction_28">
    <dcterms:created>
      <rdf:Description>
        <dcterms:W3CDTF>2015-10-06T11:53:46Z</dcterms:W3CDTF>
      </rdf:Description>
    </dcterms:created>
  </rdf:Description>
</rdf:RDF>

        </MiriamAnnotation>
        <ListOfSubstrates>
          <Substrate metabolite="Metabolite_49" stoichiometry="1"/>
        </ListOfSubstrates>
        <ListOfProducts>
          <Product metabolite="Metabolite_47" stoichiometry="1"/>
        </ListOfProducts>
        <ListOfModifiers>
          <Modifier metabolite="Metabolite_9" stoichiometry="1"/>
        </ListOfModifiers>
        <ListOfConstants>
          <Constant key="Parameter_4337" name="km" value="62464.6"/>
          <Constant key="Parameter_4336" name="Kcat" value="0.884096"/>
        </ListOfConstants>
        <KineticLaw function="Function_40">
          <ListOfCallParameters>
            <CallParameter functionParameter="FunctionParameter_264">
              <SourceParameter reference="Parameter_4336"/>
            </CallParameter>
            <CallParameter functionParameter="FunctionParameter_266">
              <SourceParameter reference="Parameter_4337"/>
            </CallParameter>
            <CallParameter functionParameter="FunctionParameter_254">
              <SourceParameter reference="Metabolite_9"/>
            </CallParameter>
            <CallParameter functionParameter="FunctionParameter_258">
              <SourceParameter reference="Metabolite_49"/>
            </CallParameter>
          </ListOfCallParameters>
        </KineticLaw>
      </Reaction>
      <Reaction key="Reaction_29" name="PIP3_Activation" reversible="false" fast="false">
        <MiriamAnnotation>
<rdf:RDF
   xmlns:dcterms="http://purl.org/dc/terms/"
   xmlns:rdf="http://www.w3.org/1999/02/22-rdf-syntax-ns#">
  <rdf:Description rdf:about="#Reaction_29">
    <dcterms:created>
      <rdf:Description>
        <dcterms:W3CDTF>2015-09-23T12:11:07Z</dcterms:W3CDTF>
      </rdf:Description>
    </dcterms:created>
  </rdf:Description>
</rdf:RDF>

        </MiriamAnnotation>
        <ListOfSubstrates>
          <Substrate metabolite="Metabolite_65" stoichiometry="1"/>
        </ListOfSubstrates>
        <ListOfProducts>
          <Product metabolite="Metabolite_63" stoichiometry="1"/>
        </ListOfProducts>
        <ListOfModifiers>
          <Modifier metabolite="Metabolite_29" stoichiometry="1"/>
        </ListOfModifiers>
        <ListOfConstants>
          <Constant key="Parameter_4335" name="Kcat" value="0.0566279"/>
          <Constant key="Parameter_4334" name="km" value="653951"/>
        </ListOfConstants>
        <KineticLaw function="Function_40">
          <ListOfCallParameters>
            <CallParameter functionParameter="FunctionParameter_264">
              <SourceParameter reference="Parameter_4335"/>
            </CallParameter>
            <CallParameter functionParameter="FunctionParameter_266">
              <SourceParameter reference="Parameter_4334"/>
            </CallParameter>
            <CallParameter functionParameter="FunctionParameter_254">
              <SourceParameter reference="Metabolite_29"/>
            </CallParameter>
            <CallParameter functionParameter="FunctionParameter_258">
              <SourceParameter reference="Metabolite_65"/>
            </CallParameter>
          </ListOfCallParameters>
        </KineticLaw>
      </Reaction>
      <Reaction key="Reaction_30" name="PIP3_Feedback_Deactivation_PTEN" reversible="false" fast="false">
        <MiriamAnnotation>
<rdf:RDF
   xmlns:dcterms="http://purl.org/dc/terms/"
   xmlns:rdf="http://www.w3.org/1999/02/22-rdf-syntax-ns#">
  <rdf:Description rdf:about="#Reaction_30">
    <dcterms:created>
      <rdf:Description>
        <dcterms:W3CDTF>2015-09-23T13:07:44Z</dcterms:W3CDTF>
      </rdf:Description>
    </dcterms:created>
  </rdf:Description>
</rdf:RDF>

        </MiriamAnnotation>
        <ListOfSubstrates>
          <Substrate metabolite="Metabolite_63" stoichiometry="1"/>
        </ListOfSubstrates>
        <ListOfProducts>
          <Product metabolite="Metabolite_65" stoichiometry="1"/>
        </ListOfProducts>
        <ListOfModifiers>
          <Modifier metabolite="Metabolite_67" stoichiometry="1"/>
        </ListOfModifiers>
        <ListOfConstants>
          <Constant key="Parameter_4333" name="Kcat" value="2.83243"/>
          <Constant key="Parameter_4332" name="km" value="518753"/>
        </ListOfConstants>
        <KineticLaw function="Function_40">
          <ListOfCallParameters>
            <CallParameter functionParameter="FunctionParameter_264">
              <SourceParameter reference="Parameter_4333"/>
            </CallParameter>
            <CallParameter functionParameter="FunctionParameter_266">
              <SourceParameter reference="Parameter_4332"/>
            </CallParameter>
            <CallParameter functionParameter="FunctionParameter_254">
              <SourceParameter reference="Metabolite_67"/>
            </CallParameter>
            <CallParameter functionParameter="FunctionParameter_258">
              <SourceParameter reference="Metabolite_63"/>
            </CallParameter>
          </ListOfCallParameters>
        </KineticLaw>
      </Reaction>
      <Reaction key="Reaction_31" name="Akt_Activation_PIP3" reversible="false" fast="false">
        <MiriamAnnotation>
<rdf:RDF
   xmlns:dcterms="http://purl.org/dc/terms/"
   xmlns:rdf="http://www.w3.org/1999/02/22-rdf-syntax-ns#">
  <rdf:Description rdf:about="#Reaction_31">
    <dcterms:created>
      <rdf:Description>
        <dcterms:W3CDTF>2015-09-24T12:43:45Z</dcterms:W3CDTF>
      </rdf:Description>
    </dcterms:created>
  </rdf:Description>
</rdf:RDF>

        </MiriamAnnotation>
        <ListOfSubstrates>
          <Substrate metabolite="Metabolite_35" stoichiometry="1"/>
        </ListOfSubstrates>
        <ListOfProducts>
          <Product metabolite="Metabolite_33" stoichiometry="1"/>
        </ListOfProducts>
        <ListOfModifiers>
          <Modifier metabolite="Metabolite_63" stoichiometry="1"/>
        </ListOfModifiers>
        <ListOfConstants>
          <Constant key="Parameter_4331" name="Kcat" value="0.0566279"/>
          <Constant key="Parameter_4330" name="km" value="653951"/>
        </ListOfConstants>
        <KineticLaw function="Function_40">
          <ListOfCallParameters>
            <CallParameter functionParameter="FunctionParameter_264">
              <SourceParameter reference="Parameter_4331"/>
            </CallParameter>
            <CallParameter functionParameter="FunctionParameter_266">
              <SourceParameter reference="Parameter_4330"/>
            </CallParameter>
            <CallParameter functionParameter="FunctionParameter_254">
              <SourceParameter reference="Metabolite_63"/>
            </CallParameter>
            <CallParameter functionParameter="FunctionParameter_258">
              <SourceParameter reference="Metabolite_35"/>
            </CallParameter>
          </ListOfCallParameters>
        </KineticLaw>
      </Reaction>
      <Reaction key="Reaction_32" name="PI3K_Activation_IRS1" reversible="false" fast="false">
        <MiriamAnnotation>
<rdf:RDF
   xmlns:dcterms="http://purl.org/dc/terms/"
   xmlns:rdf="http://www.w3.org/1999/02/22-rdf-syntax-ns#">
  <rdf:Description rdf:about="#Reaction_32">
    <dcterms:created>
      <rdf:Description>
        <dcterms:W3CDTF>2015-09-23T13:14:12Z</dcterms:W3CDTF>
      </rdf:Description>
    </dcterms:created>
  </rdf:Description>
</rdf:RDF>

        </MiriamAnnotation>
        <ListOfSubstrates>
          <Substrate metabolite="Metabolite_31" stoichiometry="1"/>
        </ListOfSubstrates>
        <ListOfProducts>
          <Product metabolite="Metabolite_29" stoichiometry="1"/>
        </ListOfProducts>
        <ListOfModifiers>
          <Modifier metabolite="Metabolite_69" stoichiometry="1"/>
        </ListOfModifiers>
        <ListOfConstants>
          <Constant key="Parameter_4329" name="Kcat" value="0.0771067"/>
          <Constant key="Parameter_4328" name="km" value="272056"/>
        </ListOfConstants>
        <KineticLaw function="Function_40">
          <ListOfCallParameters>
            <CallParameter functionParameter="FunctionParameter_264">
              <SourceParameter reference="Parameter_4329"/>
            </CallParameter>
            <CallParameter functionParameter="FunctionParameter_266">
              <SourceParameter reference="Parameter_4328"/>
            </CallParameter>
            <CallParameter functionParameter="FunctionParameter_254">
              <SourceParameter reference="Metabolite_69"/>
            </CallParameter>
            <CallParameter functionParameter="FunctionParameter_258">
              <SourceParameter reference="Metabolite_31"/>
            </CallParameter>
          </ListOfCallParameters>
        </KineticLaw>
      </Reaction>
      <Reaction key="Reaction_33" name="IRS1_Activation" reversible="false" fast="false">
        <MiriamAnnotation>
<rdf:RDF
   xmlns:dcterms="http://purl.org/dc/terms/"
   xmlns:rdf="http://www.w3.org/1999/02/22-rdf-syntax-ns#">
  <rdf:Description rdf:about="#Reaction_33">
    <dcterms:created>
      <rdf:Description>
        <dcterms:W3CDTF>2015-09-23T13:04:00Z</dcterms:W3CDTF>
      </rdf:Description>
    </dcterms:created>
  </rdf:Description>
</rdf:RDF>

        </MiriamAnnotation>
        <ListOfSubstrates>
          <Substrate metabolite="Metabolite_71" stoichiometry="1"/>
        </ListOfSubstrates>
        <ListOfProducts>
          <Product metabolite="Metabolite_69" stoichiometry="1"/>
        </ListOfProducts>
        <ListOfModifiers>
          <Modifier metabolite="Metabolite_1" stoichiometry="1"/>
        </ListOfModifiers>
        <ListOfConstants>
          <Constant key="Parameter_4327" name="Kcat" value="10.6737"/>
          <Constant key="Parameter_4326" name="km" value="184912"/>
        </ListOfConstants>
        <KineticLaw function="Function_40">
          <ListOfCallParameters>
            <CallParameter functionParameter="FunctionParameter_264">
              <SourceParameter reference="Parameter_4327"/>
            </CallParameter>
            <CallParameter functionParameter="FunctionParameter_266">
              <SourceParameter reference="Parameter_4326"/>
            </CallParameter>
            <CallParameter functionParameter="FunctionParameter_254">
              <SourceParameter reference="Metabolite_1"/>
            </CallParameter>
            <CallParameter functionParameter="FunctionParameter_258">
              <SourceParameter reference="Metabolite_71"/>
            </CallParameter>
          </ListOfCallParameters>
        </KineticLaw>
      </Reaction>
      <Reaction key="Reaction_34" name="PDK1_Activation" reversible="false" fast="false">
        <MiriamAnnotation>
<rdf:RDF
   xmlns:dcterms="http://purl.org/dc/terms/"
   xmlns:rdf="http://www.w3.org/1999/02/22-rdf-syntax-ns#">
  <rdf:Description rdf:about="#Reaction_34">
    <dcterms:created>
      <rdf:Description>
        <dcterms:W3CDTF>2015-09-23T13:14:12Z</dcterms:W3CDTF>
      </rdf:Description>
    </dcterms:created>
  </rdf:Description>
</rdf:RDF>

        </MiriamAnnotation>
        <ListOfSubstrates>
          <Substrate metabolite="Metabolite_73" stoichiometry="1"/>
        </ListOfSubstrates>
        <ListOfProducts>
          <Product metabolite="Metabolite_75" stoichiometry="1"/>
        </ListOfProducts>
        <ListOfModifiers>
          <Modifier metabolite="Metabolite_63" stoichiometry="1"/>
        </ListOfModifiers>
        <ListOfConstants>
          <Constant key="Parameter_4325" name="Kcat" value="9.85367"/>
          <Constant key="Parameter_4324" name="km" value="1.00734e+006"/>
        </ListOfConstants>
        <KineticLaw function="Function_40">
          <ListOfCallParameters>
            <CallParameter functionParameter="FunctionParameter_264">
              <SourceParameter reference="Parameter_4325"/>
            </CallParameter>
            <CallParameter functionParameter="FunctionParameter_266">
              <SourceParameter reference="Parameter_4324"/>
            </CallParameter>
            <CallParameter functionParameter="FunctionParameter_254">
              <SourceParameter reference="Metabolite_63"/>
            </CallParameter>
            <CallParameter functionParameter="FunctionParameter_258">
              <SourceParameter reference="Metabolite_73"/>
            </CallParameter>
          </ListOfCallParameters>
        </KineticLaw>
      </Reaction>
      <Reaction key="Reaction_35" name="PDK1_Deactivation" reversible="false" fast="false">
        <MiriamAnnotation>
<rdf:RDF
   xmlns:dcterms="http://purl.org/dc/terms/"
   xmlns:rdf="http://www.w3.org/1999/02/22-rdf-syntax-ns#">
  <rdf:Description rdf:about="#Reaction_35">
    <dcterms:created>
      <rdf:Description>
        <dcterms:W3CDTF>2015-09-23T13:16:35Z</dcterms:W3CDTF>
      </rdf:Description>
    </dcterms:created>
  </rdf:Description>
</rdf:RDF>

        </MiriamAnnotation>
        <ListOfSubstrates>
          <Substrate metabolite="Metabolite_75" stoichiometry="1"/>
        </ListOfSubstrates>
        <ListOfProducts>
          <Product metabolite="Metabolite_73" stoichiometry="1"/>
        </ListOfProducts>
        <ListOfConstants>
          <Constant key="Parameter_4323" name="k1" value="2.5"/>
        </ListOfConstants>
        <KineticLaw function="Function_13">
          <ListOfCallParameters>
            <CallParameter functionParameter="FunctionParameter_81">
              <SourceParameter reference="Parameter_4323"/>
            </CallParameter>
            <CallParameter functionParameter="FunctionParameter_79">
              <SourceParameter reference="Metabolite_75"/>
            </CallParameter>
          </ListOfCallParameters>
        </KineticLaw>
      </Reaction>
      <Reaction key="Reaction_36" name="Akt_Activation_PDK1" reversible="false" fast="false">
        <MiriamAnnotation>
<rdf:RDF
   xmlns:dcterms="http://purl.org/dc/terms/"
   xmlns:rdf="http://www.w3.org/1999/02/22-rdf-syntax-ns#">
  <rdf:Description rdf:about="#Reaction_36">
    <dcterms:created>
      <rdf:Description>
        <dcterms:W3CDTF>2015-09-24T12:43:45Z</dcterms:W3CDTF>
      </rdf:Description>
    </dcterms:created>
  </rdf:Description>
</rdf:RDF>

        </MiriamAnnotation>
        <ListOfSubstrates>
          <Substrate metabolite="Metabolite_35" stoichiometry="1"/>
        </ListOfSubstrates>
        <ListOfProducts>
          <Product metabolite="Metabolite_33" stoichiometry="1"/>
        </ListOfProducts>
        <ListOfModifiers>
          <Modifier metabolite="Metabolite_75" stoichiometry="1"/>
        </ListOfModifiers>
        <ListOfConstants>
          <Constant key="Parameter_4322" name="Kcat" value="0.0566279"/>
          <Constant key="Parameter_4321" name="km" value="653951"/>
        </ListOfConstants>
        <KineticLaw function="Function_40">
          <ListOfCallParameters>
            <CallParameter functionParameter="FunctionParameter_264">
              <SourceParameter reference="Parameter_4322"/>
            </CallParameter>
            <CallParameter functionParameter="FunctionParameter_266">
              <SourceParameter reference="Parameter_4321"/>
            </CallParameter>
            <CallParameter functionParameter="FunctionParameter_254">
              <SourceParameter reference="Metabolite_75"/>
            </CallParameter>
            <CallParameter functionParameter="FunctionParameter_258">
              <SourceParameter reference="Metabolite_35"/>
            </CallParameter>
          </ListOfCallParameters>
        </KineticLaw>
      </Reaction>
      <Reaction key="Reaction_37" name="Akt_Feedback_Activation_HSP90-Cdc37" reversible="false" fast="false">
        <MiriamAnnotation>
<rdf:RDF
   xmlns:dcterms="http://purl.org/dc/terms/"
   xmlns:rdf="http://www.w3.org/1999/02/22-rdf-syntax-ns#">
  <rdf:Description rdf:about="#Reaction_37">
    <dcterms:created>
      <rdf:Description>
        <dcterms:W3CDTF>2015-09-23T13:07:44Z</dcterms:W3CDTF>
      </rdf:Description>
    </dcterms:created>
  </rdf:Description>
</rdf:RDF>

        </MiriamAnnotation>
        <ListOfSubstrates>
          <Substrate metabolite="Metabolite_35" stoichiometry="1"/>
        </ListOfSubstrates>
        <ListOfProducts>
          <Product metabolite="Metabolite_33" stoichiometry="1"/>
        </ListOfProducts>
        <ListOfModifiers>
          <Modifier metabolite="Metabolite_77" stoichiometry="1"/>
        </ListOfModifiers>
        <ListOfConstants>
          <Constant key="Parameter_4320" name="Kcat" value="0.0566279"/>
          <Constant key="Parameter_4319" name="km" value="653951"/>
        </ListOfConstants>
        <KineticLaw function="Function_40">
          <ListOfCallParameters>
            <CallParameter functionParameter="FunctionParameter_264">
              <SourceParameter reference="Parameter_4320"/>
            </CallParameter>
            <CallParameter functionParameter="FunctionParameter_266">
              <SourceParameter reference="Parameter_4319"/>
            </CallParameter>
            <CallParameter functionParameter="FunctionParameter_254">
              <SourceParameter reference="Metabolite_77"/>
            </CallParameter>
            <CallParameter functionParameter="FunctionParameter_258">
              <SourceParameter reference="Metabolite_35"/>
            </CallParameter>
          </ListOfCallParameters>
        </KineticLaw>
      </Reaction>
      <Reaction key="Reaction_38" name="Akt_Feedback_Deactivation_PHLPP" reversible="false" fast="false">
        <MiriamAnnotation>
<rdf:RDF
   xmlns:dcterms="http://purl.org/dc/terms/"
   xmlns:rdf="http://www.w3.org/1999/02/22-rdf-syntax-ns#">
  <rdf:Description rdf:about="#Reaction_38">
    <dcterms:created>
      <rdf:Description>
        <dcterms:W3CDTF>2015-09-23T13:07:44Z</dcterms:W3CDTF>
      </rdf:Description>
    </dcterms:created>
  </rdf:Description>
</rdf:RDF>

        </MiriamAnnotation>
        <ListOfSubstrates>
          <Substrate metabolite="Metabolite_33" stoichiometry="1"/>
        </ListOfSubstrates>
        <ListOfProducts>
          <Product metabolite="Metabolite_35" stoichiometry="1"/>
        </ListOfProducts>
        <ListOfModifiers>
          <Modifier metabolite="Metabolite_79" stoichiometry="1"/>
        </ListOfModifiers>
        <ListOfConstants>
          <Constant key="Parameter_4318" name="km" value="1061.71"/>
          <Constant key="Parameter_4317" name="Kcat" value="0.126329"/>
        </ListOfConstants>
        <KineticLaw function="Function_40">
          <ListOfCallParameters>
            <CallParameter functionParameter="FunctionParameter_264">
              <SourceParameter reference="Parameter_4317"/>
            </CallParameter>
            <CallParameter functionParameter="FunctionParameter_266">
              <SourceParameter reference="Parameter_4318"/>
            </CallParameter>
            <CallParameter functionParameter="FunctionParameter_254">
              <SourceParameter reference="Metabolite_79"/>
            </CallParameter>
            <CallParameter functionParameter="FunctionParameter_258">
              <SourceParameter reference="Metabolite_33"/>
            </CallParameter>
          </ListOfCallParameters>
        </KineticLaw>
      </Reaction>
      <Reaction key="Reaction_39" name="Akt_Feedback_Activation_mTORC2" reversible="false" fast="false">
        <MiriamAnnotation>
<rdf:RDF
   xmlns:dcterms="http://purl.org/dc/terms/"
   xmlns:rdf="http://www.w3.org/1999/02/22-rdf-syntax-ns#">
  <rdf:Description rdf:about="#Reaction_39">
    <dcterms:created>
      <rdf:Description>
        <dcterms:W3CDTF>2015-09-23T13:07:44Z</dcterms:W3CDTF>
      </rdf:Description>
    </dcterms:created>
  </rdf:Description>
</rdf:RDF>

        </MiriamAnnotation>
        <ListOfSubstrates>
          <Substrate metabolite="Metabolite_35" stoichiometry="1"/>
        </ListOfSubstrates>
        <ListOfProducts>
          <Product metabolite="Metabolite_33" stoichiometry="1"/>
        </ListOfProducts>
        <ListOfModifiers>
          <Modifier metabolite="Metabolite_81" stoichiometry="1"/>
        </ListOfModifiers>
        <ListOfConstants>
          <Constant key="Parameter_4316" name="Kcat" value="0.0566279"/>
          <Constant key="Parameter_4315" name="km" value="653951"/>
        </ListOfConstants>
        <KineticLaw function="Function_40">
          <ListOfCallParameters>
            <CallParameter functionParameter="FunctionParameter_264">
              <SourceParameter reference="Parameter_4316"/>
            </CallParameter>
            <CallParameter functionParameter="FunctionParameter_266">
              <SourceParameter reference="Parameter_4315"/>
            </CallParameter>
            <CallParameter functionParameter="FunctionParameter_254">
              <SourceParameter reference="Metabolite_81"/>
            </CallParameter>
            <CallParameter functionParameter="FunctionParameter_258">
              <SourceParameter reference="Metabolite_35"/>
            </CallParameter>
          </ListOfCallParameters>
        </KineticLaw>
      </Reaction>
      <Reaction key="Reaction_40" name="Akt_Feedback_Activation_TCL1" reversible="false" fast="false">
        <MiriamAnnotation>
<rdf:RDF
   xmlns:dcterms="http://purl.org/dc/terms/"
   xmlns:rdf="http://www.w3.org/1999/02/22-rdf-syntax-ns#">
  <rdf:Description rdf:about="#Reaction_40">
    <dcterms:created>
      <rdf:Description>
        <dcterms:W3CDTF>2015-09-23T13:07:44Z</dcterms:W3CDTF>
      </rdf:Description>
    </dcterms:created>
  </rdf:Description>
</rdf:RDF>

        </MiriamAnnotation>
        <ListOfSubstrates>
          <Substrate metabolite="Metabolite_35" stoichiometry="1"/>
        </ListOfSubstrates>
        <ListOfProducts>
          <Product metabolite="Metabolite_33" stoichiometry="1"/>
        </ListOfProducts>
        <ListOfModifiers>
          <Modifier metabolite="Metabolite_83" stoichiometry="1"/>
        </ListOfModifiers>
        <ListOfConstants>
          <Constant key="Parameter_4314" name="Kcat" value="0.0566279"/>
          <Constant key="Parameter_4313" name="km" value="653951"/>
        </ListOfConstants>
        <KineticLaw function="Function_40">
          <ListOfCallParameters>
            <CallParameter functionParameter="FunctionParameter_264">
              <SourceParameter reference="Parameter_4314"/>
            </CallParameter>
            <CallParameter functionParameter="FunctionParameter_266">
              <SourceParameter reference="Parameter_4313"/>
            </CallParameter>
            <CallParameter functionParameter="FunctionParameter_254">
              <SourceParameter reference="Metabolite_83"/>
            </CallParameter>
            <CallParameter functionParameter="FunctionParameter_258">
              <SourceParameter reference="Metabolite_35"/>
            </CallParameter>
          </ListOfCallParameters>
        </KineticLaw>
      </Reaction>
      <Reaction key="Reaction_41" name="Akt_Feedback_Deactivation_CTMP" reversible="false" fast="false">
        <MiriamAnnotation>
<rdf:RDF
   xmlns:dcterms="http://purl.org/dc/terms/"
   xmlns:rdf="http://www.w3.org/1999/02/22-rdf-syntax-ns#">
  <rdf:Description rdf:about="#Reaction_41">
    <dcterms:created>
      <rdf:Description>
        <dcterms:W3CDTF>2015-09-23T13:07:44Z</dcterms:W3CDTF>
      </rdf:Description>
    </dcterms:created>
  </rdf:Description>
</rdf:RDF>

        </MiriamAnnotation>
        <ListOfSubstrates>
          <Substrate metabolite="Metabolite_33" stoichiometry="1"/>
        </ListOfSubstrates>
        <ListOfProducts>
          <Product metabolite="Metabolite_35" stoichiometry="1"/>
        </ListOfProducts>
        <ListOfModifiers>
          <Modifier metabolite="Metabolite_85" stoichiometry="1"/>
        </ListOfModifiers>
        <ListOfConstants>
          <Constant key="Parameter_4312" name="Kcat" value="0.0566279"/>
          <Constant key="Parameter_4311" name="km" value="653951"/>
        </ListOfConstants>
        <KineticLaw function="Function_40">
          <ListOfCallParameters>
            <CallParameter functionParameter="FunctionParameter_264">
              <SourceParameter reference="Parameter_4312"/>
            </CallParameter>
            <CallParameter functionParameter="FunctionParameter_266">
              <SourceParameter reference="Parameter_4311"/>
            </CallParameter>
            <CallParameter functionParameter="FunctionParameter_254">
              <SourceParameter reference="Metabolite_85"/>
            </CallParameter>
            <CallParameter functionParameter="FunctionParameter_258">
              <SourceParameter reference="Metabolite_33"/>
            </CallParameter>
          </ListOfCallParameters>
        </KineticLaw>
      </Reaction>
      <Reaction key="Reaction_42" name="Akt_Feedback_Deactivation_PP2A" reversible="false" fast="false">
        <MiriamAnnotation>
<rdf:RDF
   xmlns:dcterms="http://purl.org/dc/terms/"
   xmlns:rdf="http://www.w3.org/1999/02/22-rdf-syntax-ns#">
  <rdf:Description rdf:about="#Reaction_42">
    <dcterms:created>
      <rdf:Description>
        <dcterms:W3CDTF>2015-09-23T13:07:44Z</dcterms:W3CDTF>
      </rdf:Description>
    </dcterms:created>
  </rdf:Description>
</rdf:RDF>

        </MiriamAnnotation>
        <ListOfSubstrates>
          <Substrate metabolite="Metabolite_33" stoichiometry="1"/>
        </ListOfSubstrates>
        <ListOfProducts>
          <Product metabolite="Metabolite_35" stoichiometry="1"/>
        </ListOfProducts>
        <ListOfModifiers>
          <Modifier metabolite="Metabolite_53" stoichiometry="1"/>
        </ListOfModifiers>
        <ListOfConstants>
          <Constant key="Parameter_4310" name="km" value="1061.71"/>
          <Constant key="Parameter_4309" name="Kcat" value="0.126329"/>
        </ListOfConstants>
        <KineticLaw function="Function_40">
          <ListOfCallParameters>
            <CallParameter functionParameter="FunctionParameter_264">
              <SourceParameter reference="Parameter_4309"/>
            </CallParameter>
            <CallParameter functionParameter="FunctionParameter_266">
              <SourceParameter reference="Parameter_4310"/>
            </CallParameter>
            <CallParameter functionParameter="FunctionParameter_254">
              <SourceParameter reference="Metabolite_53"/>
            </CallParameter>
            <CallParameter functionParameter="FunctionParameter_258">
              <SourceParameter reference="Metabolite_33"/>
            </CallParameter>
          </ListOfCallParameters>
        </KineticLaw>
      </Reaction>
      <Reaction key="Reaction_43" name="Erk_Feedback_Deactivation_Raf1" reversible="false" fast="false">
        <MiriamAnnotation>
<rdf:RDF
   xmlns:dcterms="http://purl.org/dc/terms/"
   xmlns:rdf="http://www.w3.org/1999/02/22-rdf-syntax-ns#">
  <rdf:Description rdf:about="#Reaction_43">
    <dcterms:created>
      <rdf:Description>
        <dcterms:W3CDTF>2015-09-23T10:56:35Z</dcterms:W3CDTF>
      </rdf:Description>
    </dcterms:created>
  </rdf:Description>
</rdf:RDF>

        </MiriamAnnotation>
        <Comment>
          http://link.springer.com/article/10.1007%2Fs10555-008-9119-x
        </Comment>
        <ListOfSubstrates>
          <Substrate metabolite="Metabolite_21" stoichiometry="1"/>
        </ListOfSubstrates>
        <ListOfProducts>
          <Product metabolite="Metabolite_23" stoichiometry="1"/>
        </ListOfProducts>
        <ListOfModifiers>
          <Modifier metabolite="Metabolite_13" stoichiometry="1"/>
        </ListOfModifiers>
        <ListOfConstants>
          <Constant key="Parameter_4308" name="Kcat" value="8.8912"/>
          <Constant key="Parameter_4307" name="km" value="3.49649e+006"/>
        </ListOfConstants>
        <KineticLaw function="Function_40">
          <ListOfCallParameters>
            <CallParameter functionParameter="FunctionParameter_264">
              <SourceParameter reference="Parameter_4308"/>
            </CallParameter>
            <CallParameter functionParameter="FunctionParameter_266">
              <SourceParameter reference="Parameter_4307"/>
            </CallParameter>
            <CallParameter functionParameter="FunctionParameter_254">
              <SourceParameter reference="Metabolite_13"/>
            </CallParameter>
            <CallParameter functionParameter="FunctionParameter_258">
              <SourceParameter reference="Metabolite_21"/>
            </CallParameter>
          </ListOfCallParameters>
        </KineticLaw>
      </Reaction>
      <Reaction key="Reaction_44" name="Sos_Feedback_Deactivation_Erk" reversible="false" fast="false">
        <MiriamAnnotation>
<rdf:RDF
   xmlns:dcterms="http://purl.org/dc/terms/"
   xmlns:rdf="http://www.w3.org/1999/02/22-rdf-syntax-ns#">
  <rdf:Description rdf:about="#Reaction_44">
    <dcterms:created>
      <rdf:Description>
        <dcterms:W3CDTF>2015-09-23T10:56:35Z</dcterms:W3CDTF>
      </rdf:Description>
    </dcterms:created>
  </rdf:Description>
</rdf:RDF>

        </MiriamAnnotation>
        <Comment>
          http://link.springer.com/article/10.1007%2Fs10555-008-9119-x
        </Comment>
        <ListOfSubstrates>
          <Substrate metabolite="Metabolite_5" stoichiometry="1"/>
        </ListOfSubstrates>
        <ListOfProducts>
          <Product metabolite="Metabolite_7" stoichiometry="1"/>
        </ListOfProducts>
        <ListOfModifiers>
          <Modifier metabolite="Metabolite_21" stoichiometry="1"/>
        </ListOfModifiers>
        <ListOfConstants>
          <Constant key="Parameter_4306" name="Kcat" value="0.0213697"/>
          <Constant key="Parameter_4305" name="km" value="763523"/>
        </ListOfConstants>
        <KineticLaw function="Function_40">
          <ListOfCallParameters>
            <CallParameter functionParameter="FunctionParameter_264">
              <SourceParameter reference="Parameter_4306"/>
            </CallParameter>
            <CallParameter functionParameter="FunctionParameter_266">
              <SourceParameter reference="Parameter_4305"/>
            </CallParameter>
            <CallParameter functionParameter="FunctionParameter_254">
              <SourceParameter reference="Metabolite_21"/>
            </CallParameter>
            <CallParameter functionParameter="FunctionParameter_258">
              <SourceParameter reference="Metabolite_5"/>
            </CallParameter>
          </ListOfCallParameters>
        </KineticLaw>
      </Reaction>
      <Reaction key="Reaction_45" name="mTORC1_Activation_Akt" reversible="false" fast="false">
        <MiriamAnnotation>
<rdf:RDF
   xmlns:dcterms="http://purl.org/dc/terms/"
   xmlns:rdf="http://www.w3.org/1999/02/22-rdf-syntax-ns#">
  <rdf:Description rdf:about="#Reaction_45">
    <dcterms:created>
      <rdf:Description>
        <dcterms:W3CDTF>2015-09-24T12:43:45Z</dcterms:W3CDTF>
      </rdf:Description>
    </dcterms:created>
  </rdf:Description>
</rdf:RDF>

        </MiriamAnnotation>
        <ListOfSubstrates>
          <Substrate metabolite="Metabolite_89" stoichiometry="1"/>
        </ListOfSubstrates>
        <ListOfProducts>
          <Product metabolite="Metabolite_87" stoichiometry="1"/>
        </ListOfProducts>
        <ListOfModifiers>
          <Modifier metabolite="Metabolite_33" stoichiometry="1"/>
        </ListOfModifiers>
        <ListOfConstants>
          <Constant key="Parameter_4304" name="Kcat" value="15.1212"/>
          <Constant key="Parameter_4303" name="km" value="119355"/>
        </ListOfConstants>
        <KineticLaw function="Function_40">
          <ListOfCallParameters>
            <CallParameter functionParameter="FunctionParameter_264">
              <SourceParameter reference="Parameter_4304"/>
            </CallParameter>
            <CallParameter functionParameter="FunctionParameter_266">
              <SourceParameter reference="Parameter_4303"/>
            </CallParameter>
            <CallParameter functionParameter="FunctionParameter_254">
              <SourceParameter reference="Metabolite_33"/>
            </CallParameter>
            <CallParameter functionParameter="FunctionParameter_258">
              <SourceParameter reference="Metabolite_89"/>
            </CallParameter>
          </ListOfCallParameters>
        </KineticLaw>
      </Reaction>
      <Reaction key="Reaction_46" name="S6K1_Activation_mTORC1" reversible="false" fast="false">
        <MiriamAnnotation>
<rdf:RDF
   xmlns:dcterms="http://purl.org/dc/terms/"
   xmlns:rdf="http://www.w3.org/1999/02/22-rdf-syntax-ns#">
  <rdf:Description rdf:about="#Reaction_46">
    <dcterms:created>
      <rdf:Description>
        <dcterms:W3CDTF>2015-09-24T12:43:45Z</dcterms:W3CDTF>
      </rdf:Description>
    </dcterms:created>
  </rdf:Description>
</rdf:RDF>

        </MiriamAnnotation>
        <ListOfSubstrates>
          <Substrate metabolite="Metabolite_93" stoichiometry="1"/>
        </ListOfSubstrates>
        <ListOfProducts>
          <Product metabolite="Metabolite_91" stoichiometry="1"/>
        </ListOfProducts>
        <ListOfModifiers>
          <Modifier metabolite="Metabolite_87" stoichiometry="1"/>
        </ListOfModifiers>
        <ListOfConstants>
          <Constant key="Parameter_4302" name="Kcat" value="0.0213697"/>
          <Constant key="Parameter_4301" name="km" value="763523"/>
        </ListOfConstants>
        <KineticLaw function="Function_40">
          <ListOfCallParameters>
            <CallParameter functionParameter="FunctionParameter_264">
              <SourceParameter reference="Parameter_4302"/>
            </CallParameter>
            <CallParameter functionParameter="FunctionParameter_266">
              <SourceParameter reference="Parameter_4301"/>
            </CallParameter>
            <CallParameter functionParameter="FunctionParameter_254">
              <SourceParameter reference="Metabolite_87"/>
            </CallParameter>
            <CallParameter functionParameter="FunctionParameter_258">
              <SourceParameter reference="Metabolite_93"/>
            </CallParameter>
          </ListOfCallParameters>
        </KineticLaw>
      </Reaction>
      <Reaction key="Reaction_47" name="IRS1_Feedback_Deactivation_S6K1" reversible="false" fast="false">
        <MiriamAnnotation>
<rdf:RDF
   xmlns:dcterms="http://purl.org/dc/terms/"
   xmlns:rdf="http://www.w3.org/1999/02/22-rdf-syntax-ns#">
  <rdf:Description rdf:about="#Reaction_47">
    <dcterms:created>
      <rdf:Description>
        <dcterms:W3CDTF>2015-09-23T13:07:44Z</dcterms:W3CDTF>
      </rdf:Description>
    </dcterms:created>
  </rdf:Description>
</rdf:RDF>

        </MiriamAnnotation>
        <ListOfSubstrates>
          <Substrate metabolite="Metabolite_69" stoichiometry="1"/>
        </ListOfSubstrates>
        <ListOfProducts>
          <Product metabolite="Metabolite_71" stoichiometry="1"/>
        </ListOfProducts>
        <ListOfModifiers>
          <Modifier metabolite="Metabolite_91" stoichiometry="1"/>
        </ListOfModifiers>
        <ListOfConstants>
          <Constant key="Parameter_4300" name="Kcat" value="1611.97"/>
          <Constant key="Parameter_4299" name="km" value="896896"/>
        </ListOfConstants>
        <KineticLaw function="Function_40">
          <ListOfCallParameters>
            <CallParameter functionParameter="FunctionParameter_264">
              <SourceParameter reference="Parameter_4300"/>
            </CallParameter>
            <CallParameter functionParameter="FunctionParameter_266">
              <SourceParameter reference="Parameter_4299"/>
            </CallParameter>
            <CallParameter functionParameter="FunctionParameter_254">
              <SourceParameter reference="Metabolite_91"/>
            </CallParameter>
            <CallParameter functionParameter="FunctionParameter_258">
              <SourceParameter reference="Metabolite_69"/>
            </CallParameter>
          </ListOfCallParameters>
        </KineticLaw>
      </Reaction>
    </ListOfReactions>
    <ListOfModelParameterSets activeSet="ModelParameterSet_1">
      <ModelParameterSet key="ModelParameterSet_1" name="Initial State">
        <ModelParameterGroup cn="String=Initial Time" type="Group">
          <ModelParameter cn="CN=Root,Model= Modelling cancerous mutations in the PI3K/AKT" value="0" type="Model" simulationType="time"/>
        </ModelParameterGroup>
        <ModelParameterGroup cn="String=Initial Compartment Sizes" type="Group">
          <ModelParameter cn="CN=Root,Model= Modelling cancerous mutations in the PI3K/AKT,Vector=Compartments[compartment]" value="1" type="Compartment" simulationType="fixed"/>
        </ModelParameterGroup>
        <ModelParameterGroup cn="String=Initial Species Values" type="Group">
          <ModelParameter cn="CN=Root,Model= Modelling cancerous mutations in the PI3K/AKT,Vector=Compartments[compartment],Vector=Metabolites[boundRTK]" value="0" type="Species" simulationType="reactions"/>
          <ModelParameter cn="CN=Root,Model= Modelling cancerous mutations in the PI3K/AKT,Vector=Compartments[compartment],Vector=Metabolites[freeRTK]" value="4.817713432000001e+025" type="Species" simulationType="reactions"/>
          <ModelParameter cn="CN=Root,Model= Modelling cancerous mutations in the PI3K/AKT,Vector=Compartments[compartment],Vector=Metabolites[SosActive]" value="0" type="Species" simulationType="reactions"/>
          <ModelParameter cn="CN=Root,Model= Modelling cancerous mutations in the PI3K/AKT,Vector=Compartments[compartment],Vector=Metabolites[SosInactive]" value="7.226570148e+025" type="Species" simulationType="reactions"/>
          <ModelParameter cn="CN=Root,Model= Modelling cancerous mutations in the PI3K/AKT,Vector=Compartments[compartment],Vector=Metabolites[RasActive]" value="0" type="Species" simulationType="reactions"/>
          <ModelParameter cn="CN=Root,Model= Modelling cancerous mutations in the PI3K/AKT,Vector=Compartments[compartment],Vector=Metabolites[RasInactive]" value="7.226570148e+025" type="Species" simulationType="reactions"/>
          <ModelParameter cn="CN=Root,Model= Modelling cancerous mutations in the PI3K/AKT,Vector=Compartments[compartment],Vector=Metabolites[Raf1Active]" value="0" type="Species" simulationType="reactions"/>
          <ModelParameter cn="CN=Root,Model= Modelling cancerous mutations in the PI3K/AKT,Vector=Compartments[compartment],Vector=Metabolites[Raf1Inactive]" value="7.226570148e+025" type="Species" simulationType="reactions"/>
          <ModelParameter cn="CN=Root,Model= Modelling cancerous mutations in the PI3K/AKT,Vector=Compartments[compartment],Vector=Metabolites[MekActive]" value="0" type="Species" simulationType="reactions"/>
          <ModelParameter cn="CN=Root,Model= Modelling cancerous mutations in the PI3K/AKT,Vector=Compartments[compartment],Vector=Metabolites[MekInactive]" value="3.613285074e+026" type="Species" simulationType="reactions"/>
          <ModelParameter cn="CN=Root,Model= Modelling cancerous mutations in the PI3K/AKT,Vector=Compartments[compartment],Vector=Metabolites[ErkActive]" value="0" type="Species" simulationType="reactions"/>
          <ModelParameter cn="CN=Root,Model= Modelling cancerous mutations in the PI3K/AKT,Vector=Compartments[compartment],Vector=Metabolites[ErkInactive]" value="3.613285074e+026" type="Species" simulationType="reactions"/>
          <ModelParameter cn="CN=Root,Model= Modelling cancerous mutations in the PI3K/AKT,Vector=Compartments[compartment],Vector=Metabolites[P90RskActive]" value="0" type="Species" simulationType="reactions"/>
          <ModelParameter cn="CN=Root,Model= Modelling cancerous mutations in the PI3K/AKT,Vector=Compartments[compartment],Vector=Metabolites[P90RskInactive]" value="7.226570148e+025" type="Species" simulationType="reactions"/>
          <ModelParameter cn="CN=Root,Model= Modelling cancerous mutations in the PI3K/AKT,Vector=Compartments[compartment],Vector=Metabolites[PI3KActive]" value="0" type="Species" simulationType="reactions"/>
          <ModelParameter cn="CN=Root,Model= Modelling cancerous mutations in the PI3K/AKT,Vector=Compartments[compartment],Vector=Metabolites[PI3KInactive]" value="7.226570148e+025" type="Species" simulationType="reactions"/>
          <ModelParameter cn="CN=Root,Model= Modelling cancerous mutations in the PI3K/AKT,Vector=Compartments[compartment],Vector=Metabolites[AktActive]" value="0" type="Species" simulationType="reactions"/>
          <ModelParameter cn="CN=Root,Model= Modelling cancerous mutations in the PI3K/AKT,Vector=Compartments[compartment],Vector=Metabolites[AktInactive]" value="7.226570148e+025" type="Species" simulationType="reactions"/>
          <ModelParameter cn="CN=Root,Model= Modelling cancerous mutations in the PI3K/AKT,Vector=Compartments[compartment],Vector=Metabolites[degradedRTK]" value="0" type="Species" simulationType="reactions"/>
          <ModelParameter cn="CN=Root,Model= Modelling cancerous mutations in the PI3K/AKT,Vector=Compartments[compartment],Vector=Metabolites[C3GActive]" value="0" type="Species" simulationType="reactions"/>
          <ModelParameter cn="CN=Root,Model= Modelling cancerous mutations in the PI3K/AKT,Vector=Compartments[compartment],Vector=Metabolites[C3GInactive]" value="7.226570148e+025" type="Species" simulationType="reactions"/>
          <ModelParameter cn="CN=Root,Model= Modelling cancerous mutations in the PI3K/AKT,Vector=Compartments[compartment],Vector=Metabolites[Rap1Active]" value="0" type="Species" simulationType="reactions"/>
          <ModelParameter cn="CN=Root,Model= Modelling cancerous mutations in the PI3K/AKT,Vector=Compartments[compartment],Vector=Metabolites[Rap1Inactive]" value="7.226570148e+025" type="Species" simulationType="reactions"/>
          <ModelParameter cn="CN=Root,Model= Modelling cancerous mutations in the PI3K/AKT,Vector=Compartments[compartment],Vector=Metabolites[bRafActive]" value="0" type="Species" simulationType="reactions"/>
          <ModelParameter cn="CN=Root,Model= Modelling cancerous mutations in the PI3K/AKT,Vector=Compartments[compartment],Vector=Metabolites[bRafInactive]" value="7.226570148e+025" type="Species" simulationType="reactions"/>
          <ModelParameter cn="CN=Root,Model= Modelling cancerous mutations in the PI3K/AKT,Vector=Compartments[compartment],Vector=Metabolites[GF]" value="6.023346218358001e+027" type="Species" simulationType="fixed"/>
          <ModelParameter cn="CN=Root,Model= Modelling cancerous mutations in the PI3K/AKT,Vector=Compartments[compartment],Vector=Metabolites[PP2AActive]" value="7.226570148e+025" type="Species" simulationType="fixed"/>
          <ModelParameter cn="CN=Root,Model= Modelling cancerous mutations in the PI3K/AKT,Vector=Compartments[compartment],Vector=Metabolites[Raf1PPtase]" value="7.226570148e+025" type="Species" simulationType="fixed"/>
          <ModelParameter cn="CN=Root,Model= Modelling cancerous mutations in the PI3K/AKT,Vector=Compartments[compartment],Vector=Metabolites[RasGapActive]" value="7.226570148e+025" type="Species" simulationType="fixed"/>
          <ModelParameter cn="CN=Root,Model= Modelling cancerous mutations in the PI3K/AKT,Vector=Compartments[compartment],Vector=Metabolites[Rap1Gap]" value="7.226570148e+025" type="Species" simulationType="fixed"/>
          <ModelParameter cn="CN=Root,Model= Modelling cancerous mutations in the PI3K/AKT,Vector=Compartments[compartment],Vector=Metabolites[proRTK]" value="6.022141790000001e+020" type="Species" simulationType="fixed"/>
          <ModelParameter cn="CN=Root,Model= Modelling cancerous mutations in the PI3K/AKT,Vector=Compartments[compartment],Vector=Metabolites[PIP3Active]" value="0" type="Species" simulationType="reactions"/>
          <ModelParameter cn="CN=Root,Model= Modelling cancerous mutations in the PI3K/AKT,Vector=Compartments[compartment],Vector=Metabolites[PIP3Inactive]" value="7.226570148e+025" type="Species" simulationType="reactions"/>
          <ModelParameter cn="CN=Root,Model= Modelling cancerous mutations in the PI3K/AKT,Vector=Compartments[compartment],Vector=Metabolites[PTENActive]" value="7.226570148e+025" type="Species" simulationType="fixed"/>
          <ModelParameter cn="CN=Root,Model= Modelling cancerous mutations in the PI3K/AKT,Vector=Compartments[compartment],Vector=Metabolites[IRS1Active]" value="0" type="Species" simulationType="reactions"/>
          <ModelParameter cn="CN=Root,Model= Modelling cancerous mutations in the PI3K/AKT,Vector=Compartments[compartment],Vector=Metabolites[IRS1Inactive]" value="7.226570148e+025" type="Species" simulationType="reactions"/>
          <ModelParameter cn="CN=Root,Model= Modelling cancerous mutations in the PI3K/AKT,Vector=Compartments[compartment],Vector=Metabolites[PDK1Inactive]" value="7.226570148e+025" type="Species" simulationType="reactions"/>
          <ModelParameter cn="CN=Root,Model= Modelling cancerous mutations in the PI3K/AKT,Vector=Compartments[compartment],Vector=Metabolites[PDK1Active]" value="0" type="Species" simulationType="reactions"/>
          <ModelParameter cn="CN=Root,Model= Modelling cancerous mutations in the PI3K/AKT,Vector=Compartments[compartment],Vector=Metabolites[HSP90-Cdc37Active]" value="7.226570148e+025" type="Species" simulationType="fixed"/>
          <ModelParameter cn="CN=Root,Model= Modelling cancerous mutations in the PI3K/AKT,Vector=Compartments[compartment],Vector=Metabolites[PHLPPActive]" value="7.226570148e+025" type="Species" simulationType="fixed"/>
          <ModelParameter cn="CN=Root,Model= Modelling cancerous mutations in the PI3K/AKT,Vector=Compartments[compartment],Vector=Metabolites[mTORC2Active]" value="7.226570148e+025" type="Species" simulationType="fixed"/>
          <ModelParameter cn="CN=Root,Model= Modelling cancerous mutations in the PI3K/AKT,Vector=Compartments[compartment],Vector=Metabolites[TCL1Active]" value="7.226570148e+025" type="Species" simulationType="fixed"/>
          <ModelParameter cn="CN=Root,Model= Modelling cancerous mutations in the PI3K/AKT,Vector=Compartments[compartment],Vector=Metabolites[CTMPActive]" value="7.226570148e+025" type="Species" simulationType="fixed"/>
          <ModelParameter cn="CN=Root,Model= Modelling cancerous mutations in the PI3K/AKT,Vector=Compartments[compartment],Vector=Metabolites[mTORC1Active]" value="0" type="Species" simulationType="reactions"/>
          <ModelParameter cn="CN=Root,Model= Modelling cancerous mutations in the PI3K/AKT,Vector=Compartments[compartment],Vector=Metabolites[mTORC1Inactive]" value="7.226570148e+025" type="Species" simulationType="reactions"/>
          <ModelParameter cn="CN=Root,Model= Modelling cancerous mutations in the PI3K/AKT,Vector=Compartments[compartment],Vector=Metabolites[S6K1Active]" value="0" type="Species" simulationType="reactions"/>
          <ModelParameter cn="CN=Root,Model= Modelling cancerous mutations in the PI3K/AKT,Vector=Compartments[compartment],Vector=Metabolites[S6K1Inactive]" value="7.226570148e+025" type="Species" simulationType="reactions"/>
        </ModelParameterGroup>
        <ModelParameterGroup cn="String=Initial Global Quantities" type="Group">
        </ModelParameterGroup>
        <ModelParameterGroup cn="String=Kinetic Parameters" type="Group">
          <ModelParameterGroup cn="CN=Root,Model= Modelling cancerous mutations in the PI3K/AKT,Vector=Reactions[GF_Binding_Unbinding]" type="Reaction">
            <ModelParameter cn="CN=Root,Model= Modelling cancerous mutations in the PI3K/AKT,Vector=Reactions[GF_Binding_Unbinding],ParameterGroup=Parameters,Parameter=k1" value="2.18503e-005" type="ReactionParameter" simulationType="fixed"/>
            <ModelParameter cn="CN=Root,Model= Modelling cancerous mutations in the PI3K/AKT,Vector=Reactions[GF_Binding_Unbinding],ParameterGroup=Parameters,Parameter=k2" value="0.121008" type="ReactionParameter" simulationType="fixed"/>
          </ModelParameterGroup>
          <ModelParameterGroup cn="CN=Root,Model= Modelling cancerous mutations in the PI3K/AKT,Vector=Reactions[Sos_Activation]" type="Reaction">
            <ModelParameter cn="CN=Root,Model= Modelling cancerous mutations in the PI3K/AKT,Vector=Reactions[Sos_Activation],ParameterGroup=Parameters,Parameter=Kcat" value="694.731" type="ReactionParameter" simulationType="fixed"/>
            <ModelParameter cn="CN=Root,Model= Modelling cancerous mutations in the PI3K/AKT,Vector=Reactions[Sos_Activation],ParameterGroup=Parameters,Parameter=km" value="6086070" type="ReactionParameter" simulationType="fixed"/>
          </ModelParameterGroup>
          <ModelParameterGroup cn="CN=Root,Model= Modelling cancerous mutations in the PI3K/AKT,Vector=Reactions[Ras_Activation]" type="Reaction">
            <ModelParameter cn="CN=Root,Model= Modelling cancerous mutations in the PI3K/AKT,Vector=Reactions[Ras_Activation],ParameterGroup=Parameters,Parameter=Kcat" value="32.344" type="ReactionParameter" simulationType="fixed"/>
            <ModelParameter cn="CN=Root,Model= Modelling cancerous mutations in the PI3K/AKT,Vector=Reactions[Ras_Activation],ParameterGroup=Parameters,Parameter=km" value="35954.3" type="ReactionParameter" simulationType="fixed"/>
          </ModelParameterGroup>
          <ModelParameterGroup cn="CN=Root,Model= Modelling cancerous mutations in the PI3K/AKT,Vector=Reactions[Ras_Feedback_Deactivation_RasGap]" type="Reaction">
            <ModelParameter cn="CN=Root,Model= Modelling cancerous mutations in the PI3K/AKT,Vector=Reactions[Ras_Feedback_Deactivation_RasGap],ParameterGroup=Parameters,Parameter=Kcat" value="1509.36" type="ReactionParameter" simulationType="fixed"/>
            <ModelParameter cn="CN=Root,Model= Modelling cancerous mutations in the PI3K/AKT,Vector=Reactions[Ras_Feedback_Deactivation_RasGap],ParameterGroup=Parameters,Parameter=km" value="1432410" type="ReactionParameter" simulationType="fixed"/>
          </ModelParameterGroup>
          <ModelParameterGroup cn="CN=Root,Model= Modelling cancerous mutations in the PI3K/AKT,Vector=Reactions[Raf1_Activation]" type="Reaction">
            <ModelParameter cn="CN=Root,Model= Modelling cancerous mutations in the PI3K/AKT,Vector=Reactions[Raf1_Activation],ParameterGroup=Parameters,Parameter=Kcat" value="0.884096" type="ReactionParameter" simulationType="fixed"/>
            <ModelParameter cn="CN=Root,Model= Modelling cancerous mutations in the PI3K/AKT,Vector=Reactions[Raf1_Activation],ParameterGroup=Parameters,Parameter=km" value="62464.6" type="ReactionParameter" simulationType="fixed"/>
          </ModelParameterGroup>
          <ModelParameterGroup cn="CN=Root,Model= Modelling cancerous mutations in the PI3K/AKT,Vector=Reactions[Raf1_Feedback_Deactivation_Raf1PPtase]" type="Reaction">
            <ModelParameter cn="CN=Root,Model= Modelling cancerous mutations in the PI3K/AKT,Vector=Reactions[Raf1_Feedback_Deactivation_Raf1PPtase],ParameterGroup=Parameters,Parameter=Kcat" value="0.126329" type="ReactionParameter" simulationType="fixed"/>
            <ModelParameter cn="CN=Root,Model= Modelling cancerous mutations in the PI3K/AKT,Vector=Reactions[Raf1_Feedback_Deactivation_Raf1PPtase],ParameterGroup=Parameters,Parameter=km" value="1061.71" type="ReactionParameter" simulationType="fixed"/>
          </ModelParameterGroup>
          <ModelParameterGroup cn="CN=Root,Model= Modelling cancerous mutations in the PI3K/AKT,Vector=Reactions[Mek_Activation_Raf1]" type="Reaction">
            <ModelParameter cn="CN=Root,Model= Modelling cancerous mutations in the PI3K/AKT,Vector=Reactions[Mek_Activation_Raf1],ParameterGroup=Parameters,Parameter=Kcat" value="185.759" type="ReactionParameter" simulationType="fixed"/>
            <ModelParameter cn="CN=Root,Model= Modelling cancerous mutations in the PI3K/AKT,Vector=Reactions[Mek_Activation_Raf1],ParameterGroup=Parameters,Parameter=km" value="4768350" type="ReactionParameter" simulationType="fixed"/>
          </ModelParameterGroup>
          <ModelParameterGroup cn="CN=Root,Model= Modelling cancerous mutations in the PI3K/AKT,Vector=Reactions[Mek_Feedback_Deactivation_PP2A]" type="Reaction">
            <ModelParameter cn="CN=Root,Model= Modelling cancerous mutations in the PI3K/AKT,Vector=Reactions[Mek_Feedback_Deactivation_PP2A],ParameterGroup=Parameters,Parameter=Kcat" value="2.83243" type="ReactionParameter" simulationType="fixed"/>
            <ModelParameter cn="CN=Root,Model= Modelling cancerous mutations in the PI3K/AKT,Vector=Reactions[Mek_Feedback_Deactivation_PP2A],ParameterGroup=Parameters,Parameter=km" value="518753" type="ReactionParameter" simulationType="fixed"/>
          </ModelParameterGroup>
          <ModelParameterGroup cn="CN=Root,Model= Modelling cancerous mutations in the PI3K/AKT,Vector=Reactions[Erk_Activation]" type="Reaction">
            <ModelParameter cn="CN=Root,Model= Modelling cancerous mutations in the PI3K/AKT,Vector=Reactions[Erk_Activation],ParameterGroup=Parameters,Parameter=Kcat" value="9.853669999999999" type="ReactionParameter" simulationType="fixed"/>
            <ModelParameter cn="CN=Root,Model= Modelling cancerous mutations in the PI3K/AKT,Vector=Reactions[Erk_Activation],ParameterGroup=Parameters,Parameter=km" value="1007340" type="ReactionParameter" simulationType="fixed"/>
          </ModelParameterGroup>
          <ModelParameterGroup cn="CN=Root,Model= Modelling cancerous mutations in the PI3K/AKT,Vector=Reactions[Erk_Feedback_Deactivation_PP2A]" type="Reaction">
            <ModelParameter cn="CN=Root,Model= Modelling cancerous mutations in the PI3K/AKT,Vector=Reactions[Erk_Feedback_Deactivation_PP2A],ParameterGroup=Parameters,Parameter=Kcat" value="8.8912" type="ReactionParameter" simulationType="fixed"/>
            <ModelParameter cn="CN=Root,Model= Modelling cancerous mutations in the PI3K/AKT,Vector=Reactions[Erk_Feedback_Deactivation_PP2A],ParameterGroup=Parameters,Parameter=km" value="3496490" type="ReactionParameter" simulationType="fixed"/>
          </ModelParameterGroup>
          <ModelParameterGroup cn="CN=Root,Model= Modelling cancerous mutations in the PI3K/AKT,Vector=Reactions[P90Rsk_Activation]" type="Reaction">
            <ModelParameter cn="CN=Root,Model= Modelling cancerous mutations in the PI3K/AKT,Vector=Reactions[P90Rsk_Activation],ParameterGroup=Parameters,Parameter=Kcat" value="0.0213697" type="ReactionParameter" simulationType="fixed"/>
            <ModelParameter cn="CN=Root,Model= Modelling cancerous mutations in the PI3K/AKT,Vector=Reactions[P90Rsk_Activation],ParameterGroup=Parameters,Parameter=km" value="763523" type="ReactionParameter" simulationType="fixed"/>
          </ModelParameterGroup>
          <ModelParameterGroup cn="CN=Root,Model= Modelling cancerous mutations in the PI3K/AKT,Vector=Reactions[P90Rsk_Deactivation]" type="Reaction">
            <ModelParameter cn="CN=Root,Model= Modelling cancerous mutations in the PI3K/AKT,Vector=Reactions[P90Rsk_Deactivation],ParameterGroup=Parameters,Parameter=k1" value="0.005" type="ReactionParameter" simulationType="fixed"/>
          </ModelParameterGroup>
          <ModelParameterGroup cn="CN=Root,Model= Modelling cancerous mutations in the PI3K/AKT,Vector=Reactions[Sos_Feedback_Deactivation_P90Rsk]" type="Reaction">
            <ModelParameter cn="CN=Root,Model= Modelling cancerous mutations in the PI3K/AKT,Vector=Reactions[Sos_Feedback_Deactivation_P90Rsk],ParameterGroup=Parameters,Parameter=Kcat" value="1611.97" type="ReactionParameter" simulationType="fixed"/>
            <ModelParameter cn="CN=Root,Model= Modelling cancerous mutations in the PI3K/AKT,Vector=Reactions[Sos_Feedback_Deactivation_P90Rsk],ParameterGroup=Parameters,Parameter=km" value="896896" type="ReactionParameter" simulationType="fixed"/>
          </ModelParameterGroup>
          <ModelParameterGroup cn="CN=Root,Model= Modelling cancerous mutations in the PI3K/AKT,Vector=Reactions[PI3K_Activation_RTK]" type="Reaction">
            <ModelParameter cn="CN=Root,Model= Modelling cancerous mutations in the PI3K/AKT,Vector=Reactions[PI3K_Activation_RTK],ParameterGroup=Parameters,Parameter=Kcat" value="10.6737" type="ReactionParameter" simulationType="fixed"/>
            <ModelParameter cn="CN=Root,Model= Modelling cancerous mutations in the PI3K/AKT,Vector=Reactions[PI3K_Activation_RTK],ParameterGroup=Parameters,Parameter=km" value="184912" type="ReactionParameter" simulationType="fixed"/>
          </ModelParameterGroup>
          <ModelParameterGroup cn="CN=Root,Model= Modelling cancerous mutations in the PI3K/AKT,Vector=Reactions[PI3K_Activation_Ras]" type="Reaction">
            <ModelParameter cn="CN=Root,Model= Modelling cancerous mutations in the PI3K/AKT,Vector=Reactions[PI3K_Activation_Ras],ParameterGroup=Parameters,Parameter=Kcat" value="0.0771067" type="ReactionParameter" simulationType="fixed"/>
            <ModelParameter cn="CN=Root,Model= Modelling cancerous mutations in the PI3K/AKT,Vector=Reactions[PI3K_Activation_Ras],ParameterGroup=Parameters,Parameter=km" value="272056" type="ReactionParameter" simulationType="fixed"/>
          </ModelParameterGroup>
          <ModelParameterGroup cn="CN=Root,Model= Modelling cancerous mutations in the PI3K/AKT,Vector=Reactions[PI3K_Deactivation]" type="Reaction">
            <ModelParameter cn="CN=Root,Model= Modelling cancerous mutations in the PI3K/AKT,Vector=Reactions[PI3K_Deactivation],ParameterGroup=Parameters,Parameter=k1" value="0.005" type="ReactionParameter" simulationType="fixed"/>
          </ModelParameterGroup>
          <ModelParameterGroup cn="CN=Root,Model= Modelling cancerous mutations in the PI3K/AKT,Vector=Reactions[Akt_Activation_PI3K]" type="Reaction">
            <ModelParameter cn="CN=Root,Model= Modelling cancerous mutations in the PI3K/AKT,Vector=Reactions[Akt_Activation_PI3K],ParameterGroup=Parameters,Parameter=Kcat" value="0.0566279" type="ReactionParameter" simulationType="fixed"/>
            <ModelParameter cn="CN=Root,Model= Modelling cancerous mutations in the PI3K/AKT,Vector=Reactions[Akt_Activation_PI3K],ParameterGroup=Parameters,Parameter=km" value="653951" type="ReactionParameter" simulationType="fixed"/>
          </ModelParameterGroup>
          <ModelParameterGroup cn="CN=Root,Model= Modelling cancerous mutations in the PI3K/AKT,Vector=Reactions[Raf1_Deactivation_Akt]" type="Reaction">
            <ModelParameter cn="CN=Root,Model= Modelling cancerous mutations in the PI3K/AKT,Vector=Reactions[Raf1_Deactivation_Akt],ParameterGroup=Parameters,Parameter=Kcat" value="15.1212" type="ReactionParameter" simulationType="fixed"/>
            <ModelParameter cn="CN=Root,Model= Modelling cancerous mutations in the PI3K/AKT,Vector=Reactions[Raf1_Deactivation_Akt],ParameterGroup=Parameters,Parameter=km" value="119355" type="ReactionParameter" simulationType="fixed"/>
          </ModelParameterGroup>
          <ModelParameterGroup cn="CN=Root,Model= Modelling cancerous mutations in the PI3K/AKT,Vector=Reactions[RTK_Degradation]" type="Reaction">
            <ModelParameter cn="CN=Root,Model= Modelling cancerous mutations in the PI3K/AKT,Vector=Reactions[RTK_Degradation],ParameterGroup=Parameters,Parameter=k1" value="0.2" type="ReactionParameter" simulationType="fixed"/>
          </ModelParameterGroup>
          <ModelParameterGroup cn="CN=Root,Model= Modelling cancerous mutations in the PI3K/AKT,Vector=Reactions[C3G_Activation]" type="Reaction">
            <ModelParameter cn="CN=Root,Model= Modelling cancerous mutations in the PI3K/AKT,Vector=Reactions[C3G_Activation],ParameterGroup=Parameters,Parameter=km" value="6086070" type="ReactionParameter" simulationType="fixed"/>
            <ModelParameter cn="CN=Root,Model= Modelling cancerous mutations in the PI3K/AKT,Vector=Reactions[C3G_Activation],ParameterGroup=Parameters,Parameter=Kcat" value="694.731" type="ReactionParameter" simulationType="fixed"/>
          </ModelParameterGroup>
          <ModelParameterGroup cn="CN=Root,Model= Modelling cancerous mutations in the PI3K/AKT,Vector=Reactions[C3G_Deactivation]" type="Reaction">
            <ModelParameter cn="CN=Root,Model= Modelling cancerous mutations in the PI3K/AKT,Vector=Reactions[C3G_Deactivation],ParameterGroup=Parameters,Parameter=k1" value="2.5" type="ReactionParameter" simulationType="fixed"/>
          </ModelParameterGroup>
          <ModelParameterGroup cn="CN=Root,Model= Modelling cancerous mutations in the PI3K/AKT,Vector=Reactions[Rap1_Activation]" type="Reaction">
            <ModelParameter cn="CN=Root,Model= Modelling cancerous mutations in the PI3K/AKT,Vector=Reactions[Rap1_Activation],ParameterGroup=Parameters,Parameter=km" value="35954.3" type="ReactionParameter" simulationType="fixed"/>
            <ModelParameter cn="CN=Root,Model= Modelling cancerous mutations in the PI3K/AKT,Vector=Reactions[Rap1_Activation],ParameterGroup=Parameters,Parameter=Kcat" value="32.344" type="ReactionParameter" simulationType="fixed"/>
          </ModelParameterGroup>
          <ModelParameterGroup cn="CN=Root,Model= Modelling cancerous mutations in the PI3K/AKT,Vector=Reactions[Rap1_Feedback_Deactivation_Rap1Gap]" type="Reaction">
            <ModelParameter cn="CN=Root,Model= Modelling cancerous mutations in the PI3K/AKT,Vector=Reactions[Rap1_Feedback_Deactivation_Rap1Gap],ParameterGroup=Parameters,Parameter=km" value="1432410" type="ReactionParameter" simulationType="fixed"/>
            <ModelParameter cn="CN=Root,Model= Modelling cancerous mutations in the PI3K/AKT,Vector=Reactions[Rap1_Feedback_Deactivation_Rap1Gap],ParameterGroup=Parameters,Parameter=Kcat" value="1509.36" type="ReactionParameter" simulationType="fixed"/>
          </ModelParameterGroup>
          <ModelParameterGroup cn="CN=Root,Model= Modelling cancerous mutations in the PI3K/AKT,Vector=Reactions[bRaf_Activation_Rap1]" type="Reaction">
            <ModelParameter cn="CN=Root,Model= Modelling cancerous mutations in the PI3K/AKT,Vector=Reactions[bRaf_Activation_Rap1],ParameterGroup=Parameters,Parameter=km" value="62464.6" type="ReactionParameter" simulationType="fixed"/>
            <ModelParameter cn="CN=Root,Model= Modelling cancerous mutations in the PI3K/AKT,Vector=Reactions[bRaf_Activation_Rap1],ParameterGroup=Parameters,Parameter=Kcat" value="0.884096" type="ReactionParameter" simulationType="fixed"/>
          </ModelParameterGroup>
          <ModelParameterGroup cn="CN=Root,Model= Modelling cancerous mutations in the PI3K/AKT,Vector=Reactions[bRaf_Deactivation_Raf1PPtase]" type="Reaction">
            <ModelParameter cn="CN=Root,Model= Modelling cancerous mutations in the PI3K/AKT,Vector=Reactions[bRaf_Deactivation_Raf1PPtase],ParameterGroup=Parameters,Parameter=km" value="1061.71" type="ReactionParameter" simulationType="fixed"/>
            <ModelParameter cn="CN=Root,Model= Modelling cancerous mutations in the PI3K/AKT,Vector=Reactions[bRaf_Deactivation_Raf1PPtase],ParameterGroup=Parameters,Parameter=Kcat" value="0.126329" type="ReactionParameter" simulationType="fixed"/>
          </ModelParameterGroup>
          <ModelParameterGroup cn="CN=Root,Model= Modelling cancerous mutations in the PI3K/AKT,Vector=Reactions[Mek_Activation_bRaf]" type="Reaction">
            <ModelParameter cn="CN=Root,Model= Modelling cancerous mutations in the PI3K/AKT,Vector=Reactions[Mek_Activation_bRaf],ParameterGroup=Parameters,Parameter=km" value="4768350" type="ReactionParameter" simulationType="fixed"/>
            <ModelParameter cn="CN=Root,Model= Modelling cancerous mutations in the PI3K/AKT,Vector=Reactions[Mek_Activation_bRaf],ParameterGroup=Parameters,Parameter=Kcat" value="185.759" type="ReactionParameter" simulationType="fixed"/>
          </ModelParameterGroup>
          <ModelParameterGroup cn="CN=Root,Model= Modelling cancerous mutations in the PI3K/AKT,Vector=Reactions[RTK_Production]" type="Reaction">
            <ModelParameter cn="CN=Root,Model= Modelling cancerous mutations in the PI3K/AKT,Vector=Reactions[RTK_Production],ParameterGroup=Parameters,Parameter=v" value="100" type="ReactionParameter" simulationType="fixed"/>
          </ModelParameterGroup>
          <ModelParameterGroup cn="CN=Root,Model= Modelling cancerous mutations in the PI3K/AKT,Vector=Reactions[RTK_Degradation_Free]" type="Reaction">
            <ModelParameter cn="CN=Root,Model= Modelling cancerous mutations in the PI3K/AKT,Vector=Reactions[RTK_Degradation_Free],ParameterGroup=Parameters,Parameter=k1" value="0.00125" type="ReactionParameter" simulationType="fixed"/>
          </ModelParameterGroup>
          <ModelParameterGroup cn="CN=Root,Model= Modelling cancerous mutations in the PI3K/AKT,Vector=Reactions[bRaf_Activation_Ras]" type="Reaction">
            <ModelParameter cn="CN=Root,Model= Modelling cancerous mutations in the PI3K/AKT,Vector=Reactions[bRaf_Activation_Ras],ParameterGroup=Parameters,Parameter=km" value="62464.6" type="ReactionParameter" simulationType="fixed"/>
            <ModelParameter cn="CN=Root,Model= Modelling cancerous mutations in the PI3K/AKT,Vector=Reactions[bRaf_Activation_Ras],ParameterGroup=Parameters,Parameter=Kcat" value="0.884096" type="ReactionParameter" simulationType="fixed"/>
          </ModelParameterGroup>
          <ModelParameterGroup cn="CN=Root,Model= Modelling cancerous mutations in the PI3K/AKT,Vector=Reactions[PIP3_Activation]" type="Reaction">
            <ModelParameter cn="CN=Root,Model= Modelling cancerous mutations in the PI3K/AKT,Vector=Reactions[PIP3_Activation],ParameterGroup=Parameters,Parameter=Kcat" value="0.0566279" type="ReactionParameter" simulationType="fixed"/>
            <ModelParameter cn="CN=Root,Model= Modelling cancerous mutations in the PI3K/AKT,Vector=Reactions[PIP3_Activation],ParameterGroup=Parameters,Parameter=km" value="653951" type="ReactionParameter" simulationType="fixed"/>
          </ModelParameterGroup>
          <ModelParameterGroup cn="CN=Root,Model= Modelling cancerous mutations in the PI3K/AKT,Vector=Reactions[PIP3_Feedback_Deactivation_PTEN]" type="Reaction">
            <ModelParameter cn="CN=Root,Model= Modelling cancerous mutations in the PI3K/AKT,Vector=Reactions[PIP3_Feedback_Deactivation_PTEN],ParameterGroup=Parameters,Parameter=Kcat" value="2.83243" type="ReactionParameter" simulationType="fixed"/>
            <ModelParameter cn="CN=Root,Model= Modelling cancerous mutations in the PI3K/AKT,Vector=Reactions[PIP3_Feedback_Deactivation_PTEN],ParameterGroup=Parameters,Parameter=km" value="518753" type="ReactionParameter" simulationType="fixed"/>
          </ModelParameterGroup>
          <ModelParameterGroup cn="CN=Root,Model= Modelling cancerous mutations in the PI3K/AKT,Vector=Reactions[Akt_Activation_PIP3]" type="Reaction">
            <ModelParameter cn="CN=Root,Model= Modelling cancerous mutations in the PI3K/AKT,Vector=Reactions[Akt_Activation_PIP3],ParameterGroup=Parameters,Parameter=Kcat" value="0.0566279" type="ReactionParameter" simulationType="fixed"/>
            <ModelParameter cn="CN=Root,Model= Modelling cancerous mutations in the PI3K/AKT,Vector=Reactions[Akt_Activation_PIP3],ParameterGroup=Parameters,Parameter=km" value="653951" type="ReactionParameter" simulationType="fixed"/>
          </ModelParameterGroup>
          <ModelParameterGroup cn="CN=Root,Model= Modelling cancerous mutations in the PI3K/AKT,Vector=Reactions[PI3K_Activation_IRS1]" type="Reaction">
            <ModelParameter cn="CN=Root,Model= Modelling cancerous mutations in the PI3K/AKT,Vector=Reactions[PI3K_Activation_IRS1],ParameterGroup=Parameters,Parameter=Kcat" value="0.0771067" type="ReactionParameter" simulationType="fixed"/>
            <ModelParameter cn="CN=Root,Model= Modelling cancerous mutations in the PI3K/AKT,Vector=Reactions[PI3K_Activation_IRS1],ParameterGroup=Parameters,Parameter=km" value="272056" type="ReactionParameter" simulationType="fixed"/>
          </ModelParameterGroup>
          <ModelParameterGroup cn="CN=Root,Model= Modelling cancerous mutations in the PI3K/AKT,Vector=Reactions[IRS1_Activation]" type="Reaction">
            <ModelParameter cn="CN=Root,Model= Modelling cancerous mutations in the PI3K/AKT,Vector=Reactions[IRS1_Activation],ParameterGroup=Parameters,Parameter=Kcat" value="10.6737" type="ReactionParameter" simulationType="fixed"/>
            <ModelParameter cn="CN=Root,Model= Modelling cancerous mutations in the PI3K/AKT,Vector=Reactions[IRS1_Activation],ParameterGroup=Parameters,Parameter=km" value="184912" type="ReactionParameter" simulationType="fixed"/>
          </ModelParameterGroup>
          <ModelParameterGroup cn="CN=Root,Model= Modelling cancerous mutations in the PI3K/AKT,Vector=Reactions[PDK1_Activation]" type="Reaction">
            <ModelParameter cn="CN=Root,Model= Modelling cancerous mutations in the PI3K/AKT,Vector=Reactions[PDK1_Activation],ParameterGroup=Parameters,Parameter=Kcat" value="9.853669999999999" type="ReactionParameter" simulationType="fixed"/>
            <ModelParameter cn="CN=Root,Model= Modelling cancerous mutations in the PI3K/AKT,Vector=Reactions[PDK1_Activation],ParameterGroup=Parameters,Parameter=km" value="1007340" type="ReactionParameter" simulationType="fixed"/>
          </ModelParameterGroup>
          <ModelParameterGroup cn="CN=Root,Model= Modelling cancerous mutations in the PI3K/AKT,Vector=Reactions[PDK1_Deactivation]" type="Reaction">
            <ModelParameter cn="CN=Root,Model= Modelling cancerous mutations in the PI3K/AKT,Vector=Reactions[PDK1_Deactivation],ParameterGroup=Parameters,Parameter=k1" value="2.5" type="ReactionParameter" simulationType="fixed"/>
          </ModelParameterGroup>
          <ModelParameterGroup cn="CN=Root,Model= Modelling cancerous mutations in the PI3K/AKT,Vector=Reactions[Akt_Activation_PDK1]" type="Reaction">
            <ModelParameter cn="CN=Root,Model= Modelling cancerous mutations in the PI3K/AKT,Vector=Reactions[Akt_Activation_PDK1],ParameterGroup=Parameters,Parameter=Kcat" value="0.0566279" type="ReactionParameter" simulationType="fixed"/>
            <ModelParameter cn="CN=Root,Model= Modelling cancerous mutations in the PI3K/AKT,Vector=Reactions[Akt_Activation_PDK1],ParameterGroup=Parameters,Parameter=km" value="653951" type="ReactionParameter" simulationType="fixed"/>
          </ModelParameterGroup>
          <ModelParameterGroup cn="CN=Root,Model= Modelling cancerous mutations in the PI3K/AKT,Vector=Reactions[Akt_Feedback_Activation_HSP90-Cdc37]" type="Reaction">
            <ModelParameter cn="CN=Root,Model= Modelling cancerous mutations in the PI3K/AKT,Vector=Reactions[Akt_Feedback_Activation_HSP90-Cdc37],ParameterGroup=Parameters,Parameter=Kcat" value="0.0566279" type="ReactionParameter" simulationType="fixed"/>
            <ModelParameter cn="CN=Root,Model= Modelling cancerous mutations in the PI3K/AKT,Vector=Reactions[Akt_Feedback_Activation_HSP90-Cdc37],ParameterGroup=Parameters,Parameter=km" value="653951" type="ReactionParameter" simulationType="fixed"/>
          </ModelParameterGroup>
          <ModelParameterGroup cn="CN=Root,Model= Modelling cancerous mutations in the PI3K/AKT,Vector=Reactions[Akt_Feedback_Deactivation_PHLPP]" type="Reaction">
            <ModelParameter cn="CN=Root,Model= Modelling cancerous mutations in the PI3K/AKT,Vector=Reactions[Akt_Feedback_Deactivation_PHLPP],ParameterGroup=Parameters,Parameter=km" value="1061.71" type="ReactionParameter" simulationType="fixed"/>
            <ModelParameter cn="CN=Root,Model= Modelling cancerous mutations in the PI3K/AKT,Vector=Reactions[Akt_Feedback_Deactivation_PHLPP],ParameterGroup=Parameters,Parameter=Kcat" value="0.126329" type="ReactionParameter" simulationType="fixed"/>
          </ModelParameterGroup>
          <ModelParameterGroup cn="CN=Root,Model= Modelling cancerous mutations in the PI3K/AKT,Vector=Reactions[Akt_Feedback_Activation_mTORC2]" type="Reaction">
            <ModelParameter cn="CN=Root,Model= Modelling cancerous mutations in the PI3K/AKT,Vector=Reactions[Akt_Feedback_Activation_mTORC2],ParameterGroup=Parameters,Parameter=Kcat" value="0.0566279" type="ReactionParameter" simulationType="fixed"/>
            <ModelParameter cn="CN=Root,Model= Modelling cancerous mutations in the PI3K/AKT,Vector=Reactions[Akt_Feedback_Activation_mTORC2],ParameterGroup=Parameters,Parameter=km" value="653951" type="ReactionParameter" simulationType="fixed"/>
          </ModelParameterGroup>
          <ModelParameterGroup cn="CN=Root,Model= Modelling cancerous mutations in the PI3K/AKT,Vector=Reactions[Akt_Feedback_Activation_TCL1]" type="Reaction">
            <ModelParameter cn="CN=Root,Model= Modelling cancerous mutations in the PI3K/AKT,Vector=Reactions[Akt_Feedback_Activation_TCL1],ParameterGroup=Parameters,Parameter=Kcat" value="0.0566279" type="ReactionParameter" simulationType="fixed"/>
            <ModelParameter cn="CN=Root,Model= Modelling cancerous mutations in the PI3K/AKT,Vector=Reactions[Akt_Feedback_Activation_TCL1],ParameterGroup=Parameters,Parameter=km" value="653951" type="ReactionParameter" simulationType="fixed"/>
          </ModelParameterGroup>
          <ModelParameterGroup cn="CN=Root,Model= Modelling cancerous mutations in the PI3K/AKT,Vector=Reactions[Akt_Feedback_Deactivation_CTMP]" type="Reaction">
            <ModelParameter cn="CN=Root,Model= Modelling cancerous mutations in the PI3K/AKT,Vector=Reactions[Akt_Feedback_Deactivation_CTMP],ParameterGroup=Parameters,Parameter=Kcat" value="0.0566279" type="ReactionParameter" simulationType="fixed"/>
            <ModelParameter cn="CN=Root,Model= Modelling cancerous mutations in the PI3K/AKT,Vector=Reactions[Akt_Feedback_Deactivation_CTMP],ParameterGroup=Parameters,Parameter=km" value="653951" type="ReactionParameter" simulationType="fixed"/>
          </ModelParameterGroup>
          <ModelParameterGroup cn="CN=Root,Model= Modelling cancerous mutations in the PI3K/AKT,Vector=Reactions[Akt_Feedback_Deactivation_PP2A]" type="Reaction">
            <ModelParameter cn="CN=Root,Model= Modelling cancerous mutations in the PI3K/AKT,Vector=Reactions[Akt_Feedback_Deactivation_PP2A],ParameterGroup=Parameters,Parameter=km" value="1061.71" type="ReactionParameter" simulationType="fixed"/>
            <ModelParameter cn="CN=Root,Model= Modelling cancerous mutations in the PI3K/AKT,Vector=Reactions[Akt_Feedback_Deactivation_PP2A],ParameterGroup=Parameters,Parameter=Kcat" value="0.126329" type="ReactionParameter" simulationType="fixed"/>
          </ModelParameterGroup>
          <ModelParameterGroup cn="CN=Root,Model= Modelling cancerous mutations in the PI3K/AKT,Vector=Reactions[Erk_Feedback_Deactivation_Raf1]" type="Reaction">
            <ModelParameter cn="CN=Root,Model= Modelling cancerous mutations in the PI3K/AKT,Vector=Reactions[Erk_Feedback_Deactivation_Raf1],ParameterGroup=Parameters,Parameter=Kcat" value="8.8912" type="ReactionParameter" simulationType="fixed"/>
            <ModelParameter cn="CN=Root,Model= Modelling cancerous mutations in the PI3K/AKT,Vector=Reactions[Erk_Feedback_Deactivation_Raf1],ParameterGroup=Parameters,Parameter=km" value="3496490" type="ReactionParameter" simulationType="fixed"/>
          </ModelParameterGroup>
          <ModelParameterGroup cn="CN=Root,Model= Modelling cancerous mutations in the PI3K/AKT,Vector=Reactions[Sos_Feedback_Deactivation_Erk]" type="Reaction">
            <ModelParameter cn="CN=Root,Model= Modelling cancerous mutations in the PI3K/AKT,Vector=Reactions[Sos_Feedback_Deactivation_Erk],ParameterGroup=Parameters,Parameter=Kcat" value="0.0213697" type="ReactionParameter" simulationType="fixed"/>
            <ModelParameter cn="CN=Root,Model= Modelling cancerous mutations in the PI3K/AKT,Vector=Reactions[Sos_Feedback_Deactivation_Erk],ParameterGroup=Parameters,Parameter=km" value="763523" type="ReactionParameter" simulationType="fixed"/>
          </ModelParameterGroup>
          <ModelParameterGroup cn="CN=Root,Model= Modelling cancerous mutations in the PI3K/AKT,Vector=Reactions[mTORC1_Activation_Akt]" type="Reaction">
            <ModelParameter cn="CN=Root,Model= Modelling cancerous mutations in the PI3K/AKT,Vector=Reactions[mTORC1_Activation_Akt],ParameterGroup=Parameters,Parameter=Kcat" value="15.1212" type="ReactionParameter" simulationType="fixed"/>
            <ModelParameter cn="CN=Root,Model= Modelling cancerous mutations in the PI3K/AKT,Vector=Reactions[mTORC1_Activation_Akt],ParameterGroup=Parameters,Parameter=km" value="119355" type="ReactionParameter" simulationType="fixed"/>
          </ModelParameterGroup>
          <ModelParameterGroup cn="CN=Root,Model= Modelling cancerous mutations in the PI3K/AKT,Vector=Reactions[S6K1_Activation_mTORC1]" type="Reaction">
            <ModelParameter cn="CN=Root,Model= Modelling cancerous mutations in the PI3K/AKT,Vector=Reactions[S6K1_Activation_mTORC1],ParameterGroup=Parameters,Parameter=Kcat" value="0.0213697" type="ReactionParameter" simulationType="fixed"/>
            <ModelParameter cn="CN=Root,Model= Modelling cancerous mutations in the PI3K/AKT,Vector=Reactions[S6K1_Activation_mTORC1],ParameterGroup=Parameters,Parameter=km" value="763523" type="ReactionParameter" simulationType="fixed"/>
          </ModelParameterGroup>
          <ModelParameterGroup cn="CN=Root,Model= Modelling cancerous mutations in the PI3K/AKT,Vector=Reactions[IRS1_Feedback_Deactivation_S6K1]" type="Reaction">
            <ModelParameter cn="CN=Root,Model= Modelling cancerous mutations in the PI3K/AKT,Vector=Reactions[IRS1_Feedback_Deactivation_S6K1],ParameterGroup=Parameters,Parameter=Kcat" value="1611.97" type="ReactionParameter" simulationType="fixed"/>
            <ModelParameter cn="CN=Root,Model= Modelling cancerous mutations in the PI3K/AKT,Vector=Reactions[IRS1_Feedback_Deactivation_S6K1],ParameterGroup=Parameters,Parameter=km" value="896896" type="ReactionParameter" simulationType="fixed"/>
          </ModelParameterGroup>
        </ModelParameterGroup>
      </ModelParameterSet>
    </ListOfModelParameterSets>
    <StateTemplate>
      <StateTemplateVariable objectReference="Model_3"/>
      <StateTemplateVariable objectReference="Metabolite_33"/>
      <StateTemplateVariable objectReference="Metabolite_29"/>
      <StateTemplateVariable objectReference="Metabolite_5"/>
      <StateTemplateVariable objectReference="Metabolite_13"/>
      <StateTemplateVariable objectReference="Metabolite_17"/>
      <StateTemplateVariable objectReference="Metabolite_21"/>
      <StateTemplateVariable objectReference="Metabolite_3"/>
      <StateTemplateVariable objectReference="Metabolite_47"/>
      <StateTemplateVariable objectReference="Metabolite_9"/>
      <StateTemplateVariable objectReference="Metabolite_25"/>
      <StateTemplateVariable objectReference="Metabolite_39"/>
      <StateTemplateVariable objectReference="Metabolite_43"/>
      <StateTemplateVariable objectReference="Metabolite_63"/>
      <StateTemplateVariable objectReference="Metabolite_69"/>
      <StateTemplateVariable objectReference="Metabolite_73"/>
      <StateTemplateVariable objectReference="Metabolite_1"/>
      <StateTemplateVariable objectReference="Metabolite_87"/>
      <StateTemplateVariable objectReference="Metabolite_91"/>
      <StateTemplateVariable objectReference="Metabolite_37"/>
      <StateTemplateVariable objectReference="Metabolite_11"/>
      <StateTemplateVariable objectReference="Metabolite_49"/>
      <StateTemplateVariable objectReference="Metabolite_19"/>
      <StateTemplateVariable objectReference="Metabolite_23"/>
      <StateTemplateVariable objectReference="Metabolite_7"/>
      <StateTemplateVariable objectReference="Metabolite_71"/>
      <StateTemplateVariable objectReference="Metabolite_75"/>
      <StateTemplateVariable objectReference="Metabolite_41"/>
      <StateTemplateVariable objectReference="Metabolite_45"/>
      <StateTemplateVariable objectReference="Metabolite_65"/>
      <StateTemplateVariable objectReference="Metabolite_35"/>
      <StateTemplateVariable objectReference="Metabolite_27"/>
      <StateTemplateVariable objectReference="Metabolite_15"/>
      <StateTemplateVariable objectReference="Metabolite_89"/>
      <StateTemplateVariable objectReference="Metabolite_31"/>
      <StateTemplateVariable objectReference="Metabolite_93"/>
      <StateTemplateVariable objectReference="Metabolite_51"/>
      <StateTemplateVariable objectReference="Metabolite_53"/>
      <StateTemplateVariable objectReference="Metabolite_55"/>
      <StateTemplateVariable objectReference="Metabolite_57"/>
      <StateTemplateVariable objectReference="Metabolite_59"/>
      <StateTemplateVariable objectReference="Metabolite_61"/>
      <StateTemplateVariable objectReference="Metabolite_67"/>
      <StateTemplateVariable objectReference="Metabolite_77"/>
      <StateTemplateVariable objectReference="Metabolite_79"/>
      <StateTemplateVariable objectReference="Metabolite_81"/>
      <StateTemplateVariable objectReference="Metabolite_83"/>
      <StateTemplateVariable objectReference="Metabolite_85"/>
      <StateTemplateVariable objectReference="Compartment_1"/>
    </StateTemplate>
    <InitialState type="initialState">
      0 0 0 0 0 0 0 4.817713432000001e+025 0 0 0 0 0 0 0 7.226570148e+025 0 0 0 0 7.226570148e+025 7.226570148e+025 3.613285074e+026 3.613285074e+026 7.226570148e+025 7.226570148e+025 0 7.226570148e+025 7.226570148e+025 7.226570148e+025 7.226570148e+025 7.226570148e+025 7.226570148e+025 7.226570148e+025 7.226570148e+025 7.226570148e+025 6.023346218358001e+027 7.226570148e+025 7.226570148e+025 7.226570148e+025 7.226570148e+025 6.022141790000001e+020 7.226570148e+025 7.226570148e+025 7.226570148e+025 7.226570148e+025 7.226570148e+025 7.226570148e+025 1 
    </InitialState>
  </Model>
  <ListOfTasks>
    <Task key="Task_14" name="Steady-State" type="steadyState" scheduled="false" updateModel="false">
      <Report reference="Report_9" target="" append="1" confirmOverwrite="1"/>
      <Problem>
        <Parameter name="JacobianRequested" type="bool" value="1"/>
        <Parameter name="StabilityAnalysisRequested" type="bool" value="1"/>
      </Problem>
      <Method name="Enhanced Newton" type="EnhancedNewton">
        <Parameter name="Resolution" type="unsignedFloat" value="1e-009"/>
        <Parameter name="Derivation Factor" type="unsignedFloat" value="0.001"/>
        <Parameter name="Use Newton" type="bool" value="1"/>
        <Parameter name="Use Integration" type="bool" value="1"/>
        <Parameter name="Use Back Integration" type="bool" value="1"/>
        <Parameter name="Accept Negative Concentrations" type="bool" value="0"/>
        <Parameter name="Iteration Limit" type="unsignedInteger" value="50"/>
        <Parameter name="Maximum duration for forward integration" type="unsignedFloat" value="1000000000"/>
        <Parameter name="Maximum duration for backward integration" type="unsignedFloat" value="1000000"/>
      </Method>
    </Task>
    <Task key="Task_15" name="Time-Course" type="timeCourse" scheduled="false" updateModel="false">
      <Problem>
        <Parameter name="StepNumber" type="unsignedInteger" value="20000"/>
        <Parameter name="StepSize" type="float" value="0.01"/>
        <Parameter name="Duration" type="float" value="200"/>
        <Parameter name="TimeSeriesRequested" type="bool" value="1"/>
        <Parameter name="OutputStartTime" type="float" value="0"/>
        <Parameter name="Output Event" type="bool" value="0"/>
        <Parameter name="Continue on Simultaneous Events" type="bool" value="1"/>
      </Problem>
      <Method name="Deterministic (LSODA)" type="Deterministic(LSODA)">
        <Parameter name="Integrate Reduced Model" type="bool" value="0"/>
        <Parameter name="Relative Tolerance" type="unsignedFloat" value="1e-006"/>
        <Parameter name="Absolute Tolerance" type="unsignedFloat" value="1e-012"/>
        <Parameter name="Max Internal Steps" type="unsignedInteger" value="10000"/>
      </Method>
    </Task>
    <Task key="Task_16" name="Scan" type="scan" scheduled="false" updateModel="false">
      <Problem>
        <Parameter name="Subtask" type="unsignedInteger" value="1"/>
        <ParameterGroup name="ScanItems">
        </ParameterGroup>
        <Parameter name="Output in subtask" type="bool" value="1"/>
        <Parameter name="Adjust initial conditions" type="bool" value="0"/>
      </Problem>
      <Method name="Scan Framework" type="ScanFramework">
      </Method>
    </Task>
    <Task key="Task_17" name="Elementary Flux Modes" type="fluxMode" scheduled="false" updateModel="false">
      <Report reference="Report_10" target="" append="1" confirmOverwrite="1"/>
      <Problem>
      </Problem>
      <Method name="EFM Algorithm" type="EFMAlgorithm">
      </Method>
    </Task>
    <Task key="Task_18" name="Optimization" type="optimization" scheduled="false" updateModel="false">
      <Report reference="Report_11" target="" append="1" confirmOverwrite="1"/>
      <Problem>
        <Parameter name="Subtask" type="cn" value="CN=Root,Vector=TaskList[Steady-State]"/>
        <ParameterText name="ObjectiveExpression" type="expression">
          
        </ParameterText>
        <Parameter name="Maximize" type="bool" value="0"/>
        <Parameter name="Randomize Start Values" type="bool" value="0"/>
        <Parameter name="Calculate Statistics" type="bool" value="1"/>
        <ParameterGroup name="OptimizationItemList">
        </ParameterGroup>
        <ParameterGroup name="OptimizationConstraintList">
        </ParameterGroup>
      </Problem>
      <Method name="Random Search" type="RandomSearch">
        <Parameter name="Number of Iterations" type="unsignedInteger" value="100000"/>
        <Parameter name="Random Number Generator" type="unsignedInteger" value="1"/>
        <Parameter name="Seed" type="unsignedInteger" value="0"/>
      </Method>
    </Task>
    <Task key="Task_19" name="Parameter Estimation" type="parameterFitting" scheduled="false" updateModel="false">
      <Report reference="Report_12" target="" append="1" confirmOverwrite="1"/>
      <Problem>
        <Parameter name="Maximize" type="bool" value="0"/>
        <Parameter name="Randomize Start Values" type="bool" value="0"/>
        <Parameter name="Calculate Statistics" type="bool" value="1"/>
        <ParameterGroup name="OptimizationItemList">
        </ParameterGroup>
        <ParameterGroup name="OptimizationConstraintList">
        </ParameterGroup>
        <Parameter name="Steady-State" type="cn" value="CN=Root,Vector=TaskList[Steady-State]"/>
        <Parameter name="Time-Course" type="cn" value="CN=Root,Vector=TaskList[Time-Course]"/>
        <Parameter name="Create Parameter Sets" type="bool" value="0"/>
        <ParameterGroup name="Experiment Set">
        </ParameterGroup>
        <ParameterGroup name="Validation Set">
          <Parameter name="Threshold" type="unsignedInteger" value="5"/>
          <Parameter name="Weight" type="unsignedFloat" value="1"/>
        </ParameterGroup>
      </Problem>
      <Method name="Evolutionary Programming" type="EvolutionaryProgram">
        <Parameter name="Number of Generations" type="unsignedInteger" value="200"/>
        <Parameter name="Population Size" type="unsignedInteger" value="20"/>
        <Parameter name="Random Number Generator" type="unsignedInteger" value="1"/>
        <Parameter name="Seed" type="unsignedInteger" value="0"/>
      </Method>
    </Task>
    <Task key="Task_20" name="Metabolic Control Analysis" type="metabolicControlAnalysis" scheduled="false" updateModel="false">
      <Report reference="Report_13" target="" append="1" confirmOverwrite="1"/>
      <Problem>
        <Parameter name="Steady-State" type="key" value="Task_14"/>
      </Problem>
      <Method name="MCA Method (Reder)" type="MCAMethod(Reder)">
        <Parameter name="Modulation Factor" type="unsignedFloat" value="1e-009"/>
        <Parameter name="Use Reeder" type="bool" value="1"/>
        <Parameter name="Use Smallbone" type="bool" value="1"/>
      </Method>
    </Task>
    <Task key="Task_21" name="Lyapunov Exponents" type="lyapunovExponents" scheduled="false" updateModel="false">
      <Report reference="Report_14" target="" append="1" confirmOverwrite="1"/>
      <Problem>
        <Parameter name="ExponentNumber" type="unsignedInteger" value="3"/>
        <Parameter name="DivergenceRequested" type="bool" value="1"/>
        <Parameter name="TransientTime" type="float" value="0"/>
      </Problem>
      <Method name="Wolf Method" type="WolfMethod">
        <Parameter name="Orthonormalization Interval" type="unsignedFloat" value="1"/>
        <Parameter name="Overall time" type="unsignedFloat" value="1000"/>
        <Parameter name="Relative Tolerance" type="unsignedFloat" value="1e-006"/>
        <Parameter name="Absolute Tolerance" type="unsignedFloat" value="1e-012"/>
        <Parameter name="Max Internal Steps" type="unsignedInteger" value="10000"/>
      </Method>
    </Task>
    <Task key="Task_22" name="Time Scale Separation Analysis" type="timeScaleSeparationAnalysis" scheduled="false" updateModel="false">
      <Report reference="Report_15" target="" append="1" confirmOverwrite="1"/>
      <Problem>
        <Parameter name="StepNumber" type="unsignedInteger" value="100"/>
        <Parameter name="StepSize" type="float" value="0.01"/>
        <Parameter name="Duration" type="float" value="1"/>
        <Parameter name="TimeSeriesRequested" type="bool" value="1"/>
        <Parameter name="OutputStartTime" type="float" value="0"/>
      </Problem>
      <Method name="ILDM (LSODA,Deuflhard)" type="TimeScaleSeparation(ILDM,Deuflhard)">
        <Parameter name="Deuflhard Tolerance" type="unsignedFloat" value="1e-006"/>
      </Method>
    </Task>
    <Task key="Task_23" name="Sensitivities" type="sensitivities" scheduled="false" updateModel="false">
      <Report reference="Report_16" target="" append="1" confirmOverwrite="1"/>
      <Problem>
        <Parameter name="SubtaskType" type="unsignedInteger" value="1"/>
        <ParameterGroup name="TargetFunctions">
          <Parameter name="SingleObject" type="cn" value=""/>
          <Parameter name="ObjectListType" type="unsignedInteger" value="7"/>
        </ParameterGroup>
        <ParameterGroup name="ListOfVariables">
          <ParameterGroup name="Variables">
            <Parameter name="SingleObject" type="cn" value=""/>
            <Parameter name="ObjectListType" type="unsignedInteger" value="41"/>
          </ParameterGroup>
        </ParameterGroup>
      </Problem>
      <Method name="Sensitivities Method" type="SensitivitiesMethod">
        <Parameter name="Delta factor" type="unsignedFloat" value="0.001"/>
        <Parameter name="Delta minimum" type="unsignedFloat" value="1e-012"/>
      </Method>
    </Task>
    <Task key="Task_24" name="Moieties" type="moieties" scheduled="false" updateModel="false">
      <Problem>
      </Problem>
      <Method name="Householder Reduction" type="Householder">
      </Method>
    </Task>
    <Task key="Task_25" name="Cross Section" type="crosssection" scheduled="false" updateModel="false">
      <Problem>
        <Parameter name="StepNumber" type="unsignedInteger" value="100"/>
        <Parameter name="StepSize" type="float" value="0.01"/>
        <Parameter name="Duration" type="float" value="1"/>
        <Parameter name="TimeSeriesRequested" type="bool" value="1"/>
        <Parameter name="OutputStartTime" type="float" value="0"/>
        <Parameter name="Output Event" type="bool" value="0"/>
        <Parameter name="Continue on Simultaneous Events" type="bool" value="0"/>
        <Parameter name="LimitCrossings" type="bool" value="0"/>
        <Parameter name="NumCrossingsLimit" type="unsignedInteger" value="0"/>
        <Parameter name="LimitOutTime" type="bool" value="0"/>
        <Parameter name="LimitOutCrossings" type="bool" value="0"/>
        <Parameter name="PositiveDirection" type="bool" value="1"/>
        <Parameter name="NumOutCrossingsLimit" type="unsignedInteger" value="0"/>
        <Parameter name="LimitUntilConvergence" type="bool" value="0"/>
        <Parameter name="ConvergenceTolerance" type="float" value="1e-006"/>
        <Parameter name="Threshold" type="float" value="0"/>
        <Parameter name="DelayOutputUntilConvergence" type="bool" value="0"/>
        <Parameter name="OutputConvergenceTolerance" type="float" value="1e-006"/>
        <ParameterText name="TriggerExpression" type="expression">
          
        </ParameterText>
        <Parameter name="SingleVariable" type="cn" value=""/>
      </Problem>
      <Method name="Deterministic (LSODA)" type="Deterministic(LSODA)">
        <Parameter name="Integrate Reduced Model" type="bool" value="0"/>
        <Parameter name="Relative Tolerance" type="unsignedFloat" value="1e-006"/>
        <Parameter name="Absolute Tolerance" type="unsignedFloat" value="1e-012"/>
        <Parameter name="Max Internal Steps" type="unsignedInteger" value="10000"/>
      </Method>
    </Task>
    <Task key="Task_26" name="Linear Noise Approximation" type="linearNoiseApproximation" scheduled="false" updateModel="false">
      <Report reference="Report_17" target="" append="1" confirmOverwrite="1"/>
      <Problem>
        <Parameter name="Steady-State" type="key" value="Task_14"/>
      </Problem>
      <Method name="Linear Noise Approximation" type="LinearNoiseApproximation">
      </Method>
    </Task>
  </ListOfTasks>
  <ListOfReports>
    <Report key="Report_9" name="Steady-State" taskType="steadyState" separator="&#x09;" precision="6">
      <Comment>
        Automatically generated report.
      </Comment>
      <Footer>
        <Object cn="CN=Root,Vector=TaskList[Steady-State]"/>
      </Footer>
    </Report>
    <Report key="Report_10" name="Elementary Flux Modes" taskType="fluxMode" separator="&#x09;" precision="6">
      <Comment>
        Automatically generated report.
      </Comment>
      <Footer>
        <Object cn="CN=Root,Vector=TaskList[Elementary Flux Modes],Object=Result"/>
      </Footer>
    </Report>
    <Report key="Report_11" name="Optimization" taskType="optimization" separator="&#x09;" precision="6">
      <Comment>
        Automatically generated report.
      </Comment>
      <Header>
        <Object cn="CN=Root,Vector=TaskList[Optimization],Object=Description"/>
        <Object cn="String=\[Function Evaluations\]"/>
        <Object cn="Separator=&#x09;"/>
        <Object cn="String=\[Best Value\]"/>
        <Object cn="Separator=&#x09;"/>
        <Object cn="String=\[Best Parameters\]"/>
      </Header>
      <Body>
        <Object cn="CN=Root,Vector=TaskList[Optimization],Problem=Optimization,Reference=Function Evaluations"/>
        <Object cn="Separator=&#x09;"/>
        <Object cn="CN=Root,Vector=TaskList[Optimization],Problem=Optimization,Reference=Best Value"/>
        <Object cn="Separator=&#x09;"/>
        <Object cn="CN=Root,Vector=TaskList[Optimization],Problem=Optimization,Reference=Best Parameters"/>
      </Body>
      <Footer>
        <Object cn="String=&#x0a;"/>
        <Object cn="CN=Root,Vector=TaskList[Optimization],Object=Result"/>
      </Footer>
    </Report>
    <Report key="Report_12" name="Parameter Estimation" taskType="parameterFitting" separator="&#x09;" precision="6">
      <Comment>
        Automatically generated report.
      </Comment>
      <Header>
        <Object cn="CN=Root,Vector=TaskList[Parameter Estimation],Object=Description"/>
        <Object cn="String=\[Function Evaluations\]"/>
        <Object cn="Separator=&#x09;"/>
        <Object cn="String=\[Best Value\]"/>
        <Object cn="Separator=&#x09;"/>
        <Object cn="String=\[Best Parameters\]"/>
      </Header>
      <Body>
        <Object cn="CN=Root,Vector=TaskList[Parameter Estimation],Problem=Parameter Estimation,Reference=Function Evaluations"/>
        <Object cn="Separator=&#x09;"/>
        <Object cn="CN=Root,Vector=TaskList[Parameter Estimation],Problem=Parameter Estimation,Reference=Best Value"/>
        <Object cn="Separator=&#x09;"/>
        <Object cn="CN=Root,Vector=TaskList[Parameter Estimation],Problem=Parameter Estimation,Reference=Best Parameters"/>
      </Body>
      <Footer>
        <Object cn="String=&#x0a;"/>
        <Object cn="CN=Root,Vector=TaskList[Parameter Estimation],Object=Result"/>
      </Footer>
    </Report>
    <Report key="Report_13" name="Metabolic Control Analysis" taskType="metabolicControlAnalysis" separator="&#x09;" precision="6">
      <Comment>
        Automatically generated report.
      </Comment>
      <Header>
        <Object cn="CN=Root,Vector=TaskList[Metabolic Control Analysis],Object=Description"/>
      </Header>
      <Footer>
        <Object cn="String=&#x0a;"/>
        <Object cn="CN=Root,Vector=TaskList[Metabolic Control Analysis],Object=Result"/>
      </Footer>
    </Report>
    <Report key="Report_14" name="Lyapunov Exponents" taskType="lyapunovExponents" separator="&#x09;" precision="6">
      <Comment>
        Automatically generated report.
      </Comment>
      <Header>
        <Object cn="CN=Root,Vector=TaskList[Lyapunov Exponents],Object=Description"/>
      </Header>
      <Footer>
        <Object cn="String=&#x0a;"/>
        <Object cn="CN=Root,Vector=TaskList[Lyapunov Exponents],Object=Result"/>
      </Footer>
    </Report>
    <Report key="Report_15" name="Time Scale Separation Analysis" taskType="timeScaleSeparationAnalysis" separator="&#x09;" precision="6">
      <Comment>
        Automatically generated report.
      </Comment>
      <Header>
        <Object cn="CN=Root,Vector=TaskList[Time Scale Separation Analysis],Object=Description"/>
      </Header>
      <Footer>
        <Object cn="String=&#x0a;"/>
        <Object cn="CN=Root,Vector=TaskList[Time Scale Separation Analysis],Object=Result"/>
      </Footer>
    </Report>
    <Report key="Report_16" name="Sensitivities" taskType="sensitivities" separator="&#x09;" precision="6">
      <Comment>
        Automatically generated report.
      </Comment>
      <Header>
        <Object cn="CN=Root,Vector=TaskList[Sensitivities],Object=Description"/>
      </Header>
      <Footer>
        <Object cn="String=&#x0a;"/>
        <Object cn="CN=Root,Vector=TaskList[Sensitivities],Object=Result"/>
      </Footer>
    </Report>
    <Report key="Report_17" name="Linear Noise Approximation" taskType="linearNoiseApproximation" separator="&#x09;" precision="6">
      <Comment>
        Automatically generated report.
      </Comment>
      <Header>
        <Object cn="CN=Root,Vector=TaskList[Linear Noise Approximation],Object=Description"/>
      </Header>
      <Footer>
        <Object cn="String=&#x0a;"/>
        <Object cn="CN=Root,Vector=TaskList[Linear Noise Approximation],Object=Result"/>
      </Footer>
    </Report>
  </ListOfReports>
  <ListOfPlots>
    <PlotSpecification name="Complete Concentrations, Volumes, and Global Quantity Values" type="Plot2D" active="1">
      <Parameter name="log X" type="bool" value="0"/>
      <Parameter name="log Y" type="bool" value="0"/>
      <ListOfPlotItems>
        <PlotItem name="[boundRTK]" type="Curve2D">
          <Parameter name="Color" type="string" value="auto"/>
          <Parameter name="Line subtype" type="unsignedInteger" value="0"/>
          <Parameter name="Line type" type="unsignedInteger" value="0"/>
          <Parameter name="Line width" type="unsignedFloat" value="1"/>
          <Parameter name="Recording Activity" type="string" value="during"/>
          <Parameter name="Symbol subtype" type="unsignedInteger" value="0"/>
          <ListOfChannels>
            <ChannelSpec cn="CN=Root,Model= Modelling cancerous mutations in the PI3K/AKT,Reference=Time"/>
            <ChannelSpec cn="CN=Root,Model= Modelling cancerous mutations in the PI3K/AKT,Vector=Compartments[compartment],Vector=Metabolites[boundRTK],Reference=Concentration"/>
          </ListOfChannels>
        </PlotItem>
        <PlotItem name="[freeRTK]" type="Curve2D">
          <Parameter name="Color" type="string" value="auto"/>
          <Parameter name="Line subtype" type="unsignedInteger" value="0"/>
          <Parameter name="Line type" type="unsignedInteger" value="0"/>
          <Parameter name="Line width" type="unsignedFloat" value="1"/>
          <Parameter name="Recording Activity" type="string" value="during"/>
          <Parameter name="Symbol subtype" type="unsignedInteger" value="0"/>
          <ListOfChannels>
            <ChannelSpec cn="CN=Root,Model= Modelling cancerous mutations in the PI3K/AKT,Reference=Time"/>
            <ChannelSpec cn="CN=Root,Model= Modelling cancerous mutations in the PI3K/AKT,Vector=Compartments[compartment],Vector=Metabolites[freeRTK],Reference=Concentration"/>
          </ListOfChannels>
        </PlotItem>
        <PlotItem name="[SosActive]" type="Curve2D">
          <Parameter name="Color" type="string" value="auto"/>
          <Parameter name="Line subtype" type="unsignedInteger" value="0"/>
          <Parameter name="Line type" type="unsignedInteger" value="0"/>
          <Parameter name="Line width" type="unsignedFloat" value="1"/>
          <Parameter name="Recording Activity" type="string" value="during"/>
          <Parameter name="Symbol subtype" type="unsignedInteger" value="0"/>
          <ListOfChannels>
            <ChannelSpec cn="CN=Root,Model= Modelling cancerous mutations in the PI3K/AKT,Reference=Time"/>
            <ChannelSpec cn="CN=Root,Model= Modelling cancerous mutations in the PI3K/AKT,Vector=Compartments[compartment],Vector=Metabolites[SosActive],Reference=Concentration"/>
          </ListOfChannels>
        </PlotItem>
        <PlotItem name="[SosInactive]" type="Curve2D">
          <Parameter name="Color" type="string" value="auto"/>
          <Parameter name="Line subtype" type="unsignedInteger" value="0"/>
          <Parameter name="Line type" type="unsignedInteger" value="0"/>
          <Parameter name="Line width" type="unsignedFloat" value="1"/>
          <Parameter name="Recording Activity" type="string" value="during"/>
          <Parameter name="Symbol subtype" type="unsignedInteger" value="0"/>
          <ListOfChannels>
            <ChannelSpec cn="CN=Root,Model= Modelling cancerous mutations in the PI3K/AKT,Reference=Time"/>
            <ChannelSpec cn="CN=Root,Model= Modelling cancerous mutations in the PI3K/AKT,Vector=Compartments[compartment],Vector=Metabolites[SosInactive],Reference=Concentration"/>
          </ListOfChannels>
        </PlotItem>
        <PlotItem name="[RasActive]" type="Curve2D">
          <Parameter name="Color" type="string" value="auto"/>
          <Parameter name="Line subtype" type="unsignedInteger" value="0"/>
          <Parameter name="Line type" type="unsignedInteger" value="0"/>
          <Parameter name="Line width" type="unsignedFloat" value="1"/>
          <Parameter name="Recording Activity" type="string" value="during"/>
          <Parameter name="Symbol subtype" type="unsignedInteger" value="0"/>
          <ListOfChannels>
            <ChannelSpec cn="CN=Root,Model= Modelling cancerous mutations in the PI3K/AKT,Reference=Time"/>
            <ChannelSpec cn="CN=Root,Model= Modelling cancerous mutations in the PI3K/AKT,Vector=Compartments[compartment],Vector=Metabolites[RasActive],Reference=Concentration"/>
          </ListOfChannels>
        </PlotItem>
        <PlotItem name="[RasInactive]" type="Curve2D">
          <Parameter name="Color" type="string" value="auto"/>
          <Parameter name="Line subtype" type="unsignedInteger" value="0"/>
          <Parameter name="Line type" type="unsignedInteger" value="0"/>
          <Parameter name="Line width" type="unsignedFloat" value="1"/>
          <Parameter name="Recording Activity" type="string" value="during"/>
          <Parameter name="Symbol subtype" type="unsignedInteger" value="0"/>
          <ListOfChannels>
            <ChannelSpec cn="CN=Root,Model= Modelling cancerous mutations in the PI3K/AKT,Reference=Time"/>
            <ChannelSpec cn="CN=Root,Model= Modelling cancerous mutations in the PI3K/AKT,Vector=Compartments[compartment],Vector=Metabolites[RasInactive],Reference=Concentration"/>
          </ListOfChannels>
        </PlotItem>
        <PlotItem name="[Raf1Active]" type="Curve2D">
          <Parameter name="Color" type="string" value="auto"/>
          <Parameter name="Line subtype" type="unsignedInteger" value="0"/>
          <Parameter name="Line type" type="unsignedInteger" value="0"/>
          <Parameter name="Line width" type="unsignedFloat" value="1"/>
          <Parameter name="Recording Activity" type="string" value="during"/>
          <Parameter name="Symbol subtype" type="unsignedInteger" value="0"/>
          <ListOfChannels>
            <ChannelSpec cn="CN=Root,Model= Modelling cancerous mutations in the PI3K/AKT,Reference=Time"/>
            <ChannelSpec cn="CN=Root,Model= Modelling cancerous mutations in the PI3K/AKT,Vector=Compartments[compartment],Vector=Metabolites[Raf1Active],Reference=Concentration"/>
          </ListOfChannels>
        </PlotItem>
        <PlotItem name="[Raf1Inactive]" type="Curve2D">
          <Parameter name="Color" type="string" value="auto"/>
          <Parameter name="Line subtype" type="unsignedInteger" value="0"/>
          <Parameter name="Line type" type="unsignedInteger" value="0"/>
          <Parameter name="Line width" type="unsignedFloat" value="1"/>
          <Parameter name="Recording Activity" type="string" value="during"/>
          <Parameter name="Symbol subtype" type="unsignedInteger" value="0"/>
          <ListOfChannels>
            <ChannelSpec cn="CN=Root,Model= Modelling cancerous mutations in the PI3K/AKT,Reference=Time"/>
            <ChannelSpec cn="CN=Root,Model= Modelling cancerous mutations in the PI3K/AKT,Vector=Compartments[compartment],Vector=Metabolites[Raf1Inactive],Reference=Concentration"/>
          </ListOfChannels>
        </PlotItem>
        <PlotItem name="[MekActive]" type="Curve2D">
          <Parameter name="Color" type="string" value="auto"/>
          <Parameter name="Line subtype" type="unsignedInteger" value="0"/>
          <Parameter name="Line type" type="unsignedInteger" value="0"/>
          <Parameter name="Line width" type="unsignedFloat" value="1"/>
          <Parameter name="Recording Activity" type="string" value="during"/>
          <Parameter name="Symbol subtype" type="unsignedInteger" value="0"/>
          <ListOfChannels>
            <ChannelSpec cn="CN=Root,Model= Modelling cancerous mutations in the PI3K/AKT,Reference=Time"/>
            <ChannelSpec cn="CN=Root,Model= Modelling cancerous mutations in the PI3K/AKT,Vector=Compartments[compartment],Vector=Metabolites[MekActive],Reference=Concentration"/>
          </ListOfChannels>
        </PlotItem>
        <PlotItem name="[MekInactive]" type="Curve2D">
          <Parameter name="Color" type="string" value="auto"/>
          <Parameter name="Line subtype" type="unsignedInteger" value="0"/>
          <Parameter name="Line type" type="unsignedInteger" value="0"/>
          <Parameter name="Line width" type="unsignedFloat" value="1"/>
          <Parameter name="Recording Activity" type="string" value="during"/>
          <Parameter name="Symbol subtype" type="unsignedInteger" value="0"/>
          <ListOfChannels>
            <ChannelSpec cn="CN=Root,Model= Modelling cancerous mutations in the PI3K/AKT,Reference=Time"/>
            <ChannelSpec cn="CN=Root,Model= Modelling cancerous mutations in the PI3K/AKT,Vector=Compartments[compartment],Vector=Metabolites[MekInactive],Reference=Concentration"/>
          </ListOfChannels>
        </PlotItem>
        <PlotItem name="[ErkActive]" type="Curve2D">
          <Parameter name="Color" type="string" value="auto"/>
          <Parameter name="Line subtype" type="unsignedInteger" value="0"/>
          <Parameter name="Line type" type="unsignedInteger" value="0"/>
          <Parameter name="Line width" type="unsignedFloat" value="1"/>
          <Parameter name="Recording Activity" type="string" value="during"/>
          <Parameter name="Symbol subtype" type="unsignedInteger" value="0"/>
          <ListOfChannels>
            <ChannelSpec cn="CN=Root,Model= Modelling cancerous mutations in the PI3K/AKT,Reference=Time"/>
            <ChannelSpec cn="CN=Root,Model= Modelling cancerous mutations in the PI3K/AKT,Vector=Compartments[compartment],Vector=Metabolites[ErkActive],Reference=Concentration"/>
          </ListOfChannels>
        </PlotItem>
        <PlotItem name="[ErkInactive]" type="Curve2D">
          <Parameter name="Color" type="string" value="auto"/>
          <Parameter name="Line subtype" type="unsignedInteger" value="0"/>
          <Parameter name="Line type" type="unsignedInteger" value="0"/>
          <Parameter name="Line width" type="unsignedFloat" value="1"/>
          <Parameter name="Recording Activity" type="string" value="during"/>
          <Parameter name="Symbol subtype" type="unsignedInteger" value="0"/>
          <ListOfChannels>
            <ChannelSpec cn="CN=Root,Model= Modelling cancerous mutations in the PI3K/AKT,Reference=Time"/>
            <ChannelSpec cn="CN=Root,Model= Modelling cancerous mutations in the PI3K/AKT,Vector=Compartments[compartment],Vector=Metabolites[ErkInactive],Reference=Concentration"/>
          </ListOfChannels>
        </PlotItem>
        <PlotItem name="[P90RskActive]" type="Curve2D">
          <Parameter name="Color" type="string" value="auto"/>
          <Parameter name="Line subtype" type="unsignedInteger" value="0"/>
          <Parameter name="Line type" type="unsignedInteger" value="0"/>
          <Parameter name="Line width" type="unsignedFloat" value="1"/>
          <Parameter name="Recording Activity" type="string" value="during"/>
          <Parameter name="Symbol subtype" type="unsignedInteger" value="0"/>
          <ListOfChannels>
            <ChannelSpec cn="CN=Root,Model= Modelling cancerous mutations in the PI3K/AKT,Reference=Time"/>
            <ChannelSpec cn="CN=Root,Model= Modelling cancerous mutations in the PI3K/AKT,Vector=Compartments[compartment],Vector=Metabolites[P90RskActive],Reference=Concentration"/>
          </ListOfChannels>
        </PlotItem>
        <PlotItem name="[P90RskInactive]" type="Curve2D">
          <Parameter name="Color" type="string" value="auto"/>
          <Parameter name="Line subtype" type="unsignedInteger" value="0"/>
          <Parameter name="Line type" type="unsignedInteger" value="0"/>
          <Parameter name="Line width" type="unsignedFloat" value="1"/>
          <Parameter name="Recording Activity" type="string" value="during"/>
          <Parameter name="Symbol subtype" type="unsignedInteger" value="0"/>
          <ListOfChannels>
            <ChannelSpec cn="CN=Root,Model= Modelling cancerous mutations in the PI3K/AKT,Reference=Time"/>
            <ChannelSpec cn="CN=Root,Model= Modelling cancerous mutations in the PI3K/AKT,Vector=Compartments[compartment],Vector=Metabolites[P90RskInactive],Reference=Concentration"/>
          </ListOfChannels>
        </PlotItem>
        <PlotItem name="[PI3KActive]" type="Curve2D">
          <Parameter name="Color" type="string" value="auto"/>
          <Parameter name="Line subtype" type="unsignedInteger" value="0"/>
          <Parameter name="Line type" type="unsignedInteger" value="0"/>
          <Parameter name="Line width" type="unsignedFloat" value="1"/>
          <Parameter name="Recording Activity" type="string" value="during"/>
          <Parameter name="Symbol subtype" type="unsignedInteger" value="0"/>
          <ListOfChannels>
            <ChannelSpec cn="CN=Root,Model= Modelling cancerous mutations in the PI3K/AKT,Reference=Time"/>
            <ChannelSpec cn="CN=Root,Model= Modelling cancerous mutations in the PI3K/AKT,Vector=Compartments[compartment],Vector=Metabolites[PI3KActive],Reference=Concentration"/>
          </ListOfChannels>
        </PlotItem>
        <PlotItem name="[PI3KInactive]" type="Curve2D">
          <Parameter name="Color" type="string" value="auto"/>
          <Parameter name="Line subtype" type="unsignedInteger" value="0"/>
          <Parameter name="Line type" type="unsignedInteger" value="0"/>
          <Parameter name="Line width" type="unsignedFloat" value="1"/>
          <Parameter name="Recording Activity" type="string" value="during"/>
          <Parameter name="Symbol subtype" type="unsignedInteger" value="0"/>
          <ListOfChannels>
            <ChannelSpec cn="CN=Root,Model= Modelling cancerous mutations in the PI3K/AKT,Reference=Time"/>
            <ChannelSpec cn="CN=Root,Model= Modelling cancerous mutations in the PI3K/AKT,Vector=Compartments[compartment],Vector=Metabolites[PI3KInactive],Reference=Concentration"/>
          </ListOfChannels>
        </PlotItem>
        <PlotItem name="[AktActive]" type="Curve2D">
          <Parameter name="Color" type="string" value="auto"/>
          <Parameter name="Line subtype" type="unsignedInteger" value="0"/>
          <Parameter name="Line type" type="unsignedInteger" value="0"/>
          <Parameter name="Line width" type="unsignedFloat" value="1"/>
          <Parameter name="Recording Activity" type="string" value="during"/>
          <Parameter name="Symbol subtype" type="unsignedInteger" value="0"/>
          <ListOfChannels>
            <ChannelSpec cn="CN=Root,Model= Modelling cancerous mutations in the PI3K/AKT,Reference=Time"/>
            <ChannelSpec cn="CN=Root,Model= Modelling cancerous mutations in the PI3K/AKT,Vector=Compartments[compartment],Vector=Metabolites[AktActive],Reference=Concentration"/>
          </ListOfChannels>
        </PlotItem>
        <PlotItem name="[AktInactive]" type="Curve2D">
          <Parameter name="Color" type="string" value="auto"/>
          <Parameter name="Line subtype" type="unsignedInteger" value="0"/>
          <Parameter name="Line type" type="unsignedInteger" value="0"/>
          <Parameter name="Line width" type="unsignedFloat" value="1"/>
          <Parameter name="Recording Activity" type="string" value="during"/>
          <Parameter name="Symbol subtype" type="unsignedInteger" value="0"/>
          <ListOfChannels>
            <ChannelSpec cn="CN=Root,Model= Modelling cancerous mutations in the PI3K/AKT,Reference=Time"/>
            <ChannelSpec cn="CN=Root,Model= Modelling cancerous mutations in the PI3K/AKT,Vector=Compartments[compartment],Vector=Metabolites[AktInactive],Reference=Concentration"/>
          </ListOfChannels>
        </PlotItem>
        <PlotItem name="[degradedRTK]" type="Curve2D">
          <Parameter name="Color" type="string" value="auto"/>
          <Parameter name="Line subtype" type="unsignedInteger" value="0"/>
          <Parameter name="Line type" type="unsignedInteger" value="0"/>
          <Parameter name="Line width" type="unsignedFloat" value="1"/>
          <Parameter name="Recording Activity" type="string" value="during"/>
          <Parameter name="Symbol subtype" type="unsignedInteger" value="0"/>
          <ListOfChannels>
            <ChannelSpec cn="CN=Root,Model= Modelling cancerous mutations in the PI3K/AKT,Reference=Time"/>
            <ChannelSpec cn="CN=Root,Model= Modelling cancerous mutations in the PI3K/AKT,Vector=Compartments[compartment],Vector=Metabolites[degradedRTK],Reference=Concentration"/>
          </ListOfChannels>
        </PlotItem>
        <PlotItem name="[C3GActive]" type="Curve2D">
          <Parameter name="Color" type="string" value="auto"/>
          <Parameter name="Line subtype" type="unsignedInteger" value="0"/>
          <Parameter name="Line type" type="unsignedInteger" value="0"/>
          <Parameter name="Line width" type="unsignedFloat" value="1"/>
          <Parameter name="Recording Activity" type="string" value="during"/>
          <Parameter name="Symbol subtype" type="unsignedInteger" value="0"/>
          <ListOfChannels>
            <ChannelSpec cn="CN=Root,Model= Modelling cancerous mutations in the PI3K/AKT,Reference=Time"/>
            <ChannelSpec cn="CN=Root,Model= Modelling cancerous mutations in the PI3K/AKT,Vector=Compartments[compartment],Vector=Metabolites[C3GActive],Reference=Concentration"/>
          </ListOfChannels>
        </PlotItem>
        <PlotItem name="[C3GInactive]" type="Curve2D">
          <Parameter name="Color" type="string" value="auto"/>
          <Parameter name="Line subtype" type="unsignedInteger" value="0"/>
          <Parameter name="Line type" type="unsignedInteger" value="0"/>
          <Parameter name="Line width" type="unsignedFloat" value="1"/>
          <Parameter name="Recording Activity" type="string" value="during"/>
          <Parameter name="Symbol subtype" type="unsignedInteger" value="0"/>
          <ListOfChannels>
            <ChannelSpec cn="CN=Root,Model= Modelling cancerous mutations in the PI3K/AKT,Reference=Time"/>
            <ChannelSpec cn="CN=Root,Model= Modelling cancerous mutations in the PI3K/AKT,Vector=Compartments[compartment],Vector=Metabolites[C3GInactive],Reference=Concentration"/>
          </ListOfChannels>
        </PlotItem>
        <PlotItem name="[Rap1Active]" type="Curve2D">
          <Parameter name="Color" type="string" value="auto"/>
          <Parameter name="Line subtype" type="unsignedInteger" value="0"/>
          <Parameter name="Line type" type="unsignedInteger" value="0"/>
          <Parameter name="Line width" type="unsignedFloat" value="1"/>
          <Parameter name="Recording Activity" type="string" value="during"/>
          <Parameter name="Symbol subtype" type="unsignedInteger" value="0"/>
          <ListOfChannels>
            <ChannelSpec cn="CN=Root,Model= Modelling cancerous mutations in the PI3K/AKT,Reference=Time"/>
            <ChannelSpec cn="CN=Root,Model= Modelling cancerous mutations in the PI3K/AKT,Vector=Compartments[compartment],Vector=Metabolites[Rap1Active],Reference=Concentration"/>
          </ListOfChannels>
        </PlotItem>
        <PlotItem name="[Rap1Inactive]" type="Curve2D">
          <Parameter name="Color" type="string" value="auto"/>
          <Parameter name="Line subtype" type="unsignedInteger" value="0"/>
          <Parameter name="Line type" type="unsignedInteger" value="0"/>
          <Parameter name="Line width" type="unsignedFloat" value="1"/>
          <Parameter name="Recording Activity" type="string" value="during"/>
          <Parameter name="Symbol subtype" type="unsignedInteger" value="0"/>
          <ListOfChannels>
            <ChannelSpec cn="CN=Root,Model= Modelling cancerous mutations in the PI3K/AKT,Reference=Time"/>
            <ChannelSpec cn="CN=Root,Model= Modelling cancerous mutations in the PI3K/AKT,Vector=Compartments[compartment],Vector=Metabolites[Rap1Inactive],Reference=Concentration"/>
          </ListOfChannels>
        </PlotItem>
        <PlotItem name="[bRafActive]" type="Curve2D">
          <Parameter name="Color" type="string" value="auto"/>
          <Parameter name="Line subtype" type="unsignedInteger" value="0"/>
          <Parameter name="Line type" type="unsignedInteger" value="0"/>
          <Parameter name="Line width" type="unsignedFloat" value="1"/>
          <Parameter name="Recording Activity" type="string" value="during"/>
          <Parameter name="Symbol subtype" type="unsignedInteger" value="0"/>
          <ListOfChannels>
            <ChannelSpec cn="CN=Root,Model= Modelling cancerous mutations in the PI3K/AKT,Reference=Time"/>
            <ChannelSpec cn="CN=Root,Model= Modelling cancerous mutations in the PI3K/AKT,Vector=Compartments[compartment],Vector=Metabolites[bRafActive],Reference=Concentration"/>
          </ListOfChannels>
        </PlotItem>
        <PlotItem name="[bRafInactive]" type="Curve2D">
          <Parameter name="Color" type="string" value="auto"/>
          <Parameter name="Line subtype" type="unsignedInteger" value="0"/>
          <Parameter name="Line type" type="unsignedInteger" value="0"/>
          <Parameter name="Line width" type="unsignedFloat" value="1"/>
          <Parameter name="Recording Activity" type="string" value="during"/>
          <Parameter name="Symbol subtype" type="unsignedInteger" value="0"/>
          <ListOfChannels>
            <ChannelSpec cn="CN=Root,Model= Modelling cancerous mutations in the PI3K/AKT,Reference=Time"/>
            <ChannelSpec cn="CN=Root,Model= Modelling cancerous mutations in the PI3K/AKT,Vector=Compartments[compartment],Vector=Metabolites[bRafInactive],Reference=Concentration"/>
          </ListOfChannels>
        </PlotItem>
        <PlotItem name="[GF]" type="Curve2D">
          <Parameter name="Color" type="string" value="auto"/>
          <Parameter name="Line subtype" type="unsignedInteger" value="0"/>
          <Parameter name="Line type" type="unsignedInteger" value="0"/>
          <Parameter name="Line width" type="unsignedFloat" value="1"/>
          <Parameter name="Recording Activity" type="string" value="during"/>
          <Parameter name="Symbol subtype" type="unsignedInteger" value="0"/>
          <ListOfChannels>
            <ChannelSpec cn="CN=Root,Model= Modelling cancerous mutations in the PI3K/AKT,Reference=Time"/>
            <ChannelSpec cn="CN=Root,Model= Modelling cancerous mutations in the PI3K/AKT,Vector=Compartments[compartment],Vector=Metabolites[GF],Reference=Concentration"/>
          </ListOfChannels>
        </PlotItem>
        <PlotItem name="[PP2AActive]" type="Curve2D">
          <Parameter name="Color" type="string" value="auto"/>
          <Parameter name="Line subtype" type="unsignedInteger" value="0"/>
          <Parameter name="Line type" type="unsignedInteger" value="0"/>
          <Parameter name="Line width" type="unsignedFloat" value="1"/>
          <Parameter name="Recording Activity" type="string" value="during"/>
          <Parameter name="Symbol subtype" type="unsignedInteger" value="0"/>
          <ListOfChannels>
            <ChannelSpec cn="CN=Root,Model= Modelling cancerous mutations in the PI3K/AKT,Reference=Time"/>
            <ChannelSpec cn="CN=Root,Model= Modelling cancerous mutations in the PI3K/AKT,Vector=Compartments[compartment],Vector=Metabolites[PP2AActive],Reference=Concentration"/>
          </ListOfChannels>
        </PlotItem>
        <PlotItem name="[Raf1PPtase]" type="Curve2D">
          <Parameter name="Color" type="string" value="auto"/>
          <Parameter name="Line subtype" type="unsignedInteger" value="0"/>
          <Parameter name="Line type" type="unsignedInteger" value="0"/>
          <Parameter name="Line width" type="unsignedFloat" value="1"/>
          <Parameter name="Recording Activity" type="string" value="during"/>
          <Parameter name="Symbol subtype" type="unsignedInteger" value="0"/>
          <ListOfChannels>
            <ChannelSpec cn="CN=Root,Model= Modelling cancerous mutations in the PI3K/AKT,Reference=Time"/>
            <ChannelSpec cn="CN=Root,Model= Modelling cancerous mutations in the PI3K/AKT,Vector=Compartments[compartment],Vector=Metabolites[Raf1PPtase],Reference=Concentration"/>
          </ListOfChannels>
        </PlotItem>
        <PlotItem name="[RasGapActive]" type="Curve2D">
          <Parameter name="Color" type="string" value="auto"/>
          <Parameter name="Line subtype" type="unsignedInteger" value="0"/>
          <Parameter name="Line type" type="unsignedInteger" value="0"/>
          <Parameter name="Line width" type="unsignedFloat" value="1"/>
          <Parameter name="Recording Activity" type="string" value="during"/>
          <Parameter name="Symbol subtype" type="unsignedInteger" value="0"/>
          <ListOfChannels>
            <ChannelSpec cn="CN=Root,Model= Modelling cancerous mutations in the PI3K/AKT,Reference=Time"/>
            <ChannelSpec cn="CN=Root,Model= Modelling cancerous mutations in the PI3K/AKT,Vector=Compartments[compartment],Vector=Metabolites[RasGapActive],Reference=Concentration"/>
          </ListOfChannels>
        </PlotItem>
        <PlotItem name="[Rap1Gap]" type="Curve2D">
          <Parameter name="Color" type="string" value="auto"/>
          <Parameter name="Line subtype" type="unsignedInteger" value="0"/>
          <Parameter name="Line type" type="unsignedInteger" value="0"/>
          <Parameter name="Line width" type="unsignedFloat" value="1"/>
          <Parameter name="Recording Activity" type="string" value="during"/>
          <Parameter name="Symbol subtype" type="unsignedInteger" value="0"/>
          <ListOfChannels>
            <ChannelSpec cn="CN=Root,Model= Modelling cancerous mutations in the PI3K/AKT,Reference=Time"/>
            <ChannelSpec cn="CN=Root,Model= Modelling cancerous mutations in the PI3K/AKT,Vector=Compartments[compartment],Vector=Metabolites[Rap1Gap],Reference=Concentration"/>
          </ListOfChannels>
        </PlotItem>
        <PlotItem name="[proRTK]" type="Curve2D">
          <Parameter name="Color" type="string" value="auto"/>
          <Parameter name="Line subtype" type="unsignedInteger" value="0"/>
          <Parameter name="Line type" type="unsignedInteger" value="0"/>
          <Parameter name="Line width" type="unsignedFloat" value="1"/>
          <Parameter name="Recording Activity" type="string" value="during"/>
          <Parameter name="Symbol subtype" type="unsignedInteger" value="0"/>
          <ListOfChannels>
            <ChannelSpec cn="CN=Root,Model= Modelling cancerous mutations in the PI3K/AKT,Reference=Time"/>
            <ChannelSpec cn="CN=Root,Model= Modelling cancerous mutations in the PI3K/AKT,Vector=Compartments[compartment],Vector=Metabolites[proRTK],Reference=Concentration"/>
          </ListOfChannels>
        </PlotItem>
        <PlotItem name="[PIP3Active]" type="Curve2D">
          <Parameter name="Color" type="string" value="auto"/>
          <Parameter name="Line subtype" type="unsignedInteger" value="0"/>
          <Parameter name="Line type" type="unsignedInteger" value="0"/>
          <Parameter name="Line width" type="unsignedFloat" value="1"/>
          <Parameter name="Recording Activity" type="string" value="during"/>
          <Parameter name="Symbol subtype" type="unsignedInteger" value="0"/>
          <ListOfChannels>
            <ChannelSpec cn="CN=Root,Model= Modelling cancerous mutations in the PI3K/AKT,Reference=Time"/>
            <ChannelSpec cn="CN=Root,Model= Modelling cancerous mutations in the PI3K/AKT,Vector=Compartments[compartment],Vector=Metabolites[PIP3Active],Reference=Concentration"/>
          </ListOfChannels>
        </PlotItem>
        <PlotItem name="[PIP3Inactive]" type="Curve2D">
          <Parameter name="Color" type="string" value="auto"/>
          <Parameter name="Line subtype" type="unsignedInteger" value="0"/>
          <Parameter name="Line type" type="unsignedInteger" value="0"/>
          <Parameter name="Line width" type="unsignedFloat" value="1"/>
          <Parameter name="Recording Activity" type="string" value="during"/>
          <Parameter name="Symbol subtype" type="unsignedInteger" value="0"/>
          <ListOfChannels>
            <ChannelSpec cn="CN=Root,Model= Modelling cancerous mutations in the PI3K/AKT,Reference=Time"/>
            <ChannelSpec cn="CN=Root,Model= Modelling cancerous mutations in the PI3K/AKT,Vector=Compartments[compartment],Vector=Metabolites[PIP3Inactive],Reference=Concentration"/>
          </ListOfChannels>
        </PlotItem>
        <PlotItem name="[PTENActive]" type="Curve2D">
          <Parameter name="Color" type="string" value="auto"/>
          <Parameter name="Line subtype" type="unsignedInteger" value="0"/>
          <Parameter name="Line type" type="unsignedInteger" value="0"/>
          <Parameter name="Line width" type="unsignedFloat" value="1"/>
          <Parameter name="Recording Activity" type="string" value="during"/>
          <Parameter name="Symbol subtype" type="unsignedInteger" value="0"/>
          <ListOfChannels>
            <ChannelSpec cn="CN=Root,Model= Modelling cancerous mutations in the PI3K/AKT,Reference=Time"/>
            <ChannelSpec cn="CN=Root,Model= Modelling cancerous mutations in the PI3K/AKT,Vector=Compartments[compartment],Vector=Metabolites[PTENActive],Reference=Concentration"/>
          </ListOfChannels>
        </PlotItem>
        <PlotItem name="[IRS1Active]" type="Curve2D">
          <Parameter name="Color" type="string" value="auto"/>
          <Parameter name="Line subtype" type="unsignedInteger" value="0"/>
          <Parameter name="Line type" type="unsignedInteger" value="0"/>
          <Parameter name="Line width" type="unsignedFloat" value="1"/>
          <Parameter name="Recording Activity" type="string" value="during"/>
          <Parameter name="Symbol subtype" type="unsignedInteger" value="0"/>
          <ListOfChannels>
            <ChannelSpec cn="CN=Root,Model= Modelling cancerous mutations in the PI3K/AKT,Reference=Time"/>
            <ChannelSpec cn="CN=Root,Model= Modelling cancerous mutations in the PI3K/AKT,Vector=Compartments[compartment],Vector=Metabolites[IRS1Active],Reference=Concentration"/>
          </ListOfChannels>
        </PlotItem>
        <PlotItem name="[IRS1Inactive]" type="Curve2D">
          <Parameter name="Color" type="string" value="auto"/>
          <Parameter name="Line subtype" type="unsignedInteger" value="0"/>
          <Parameter name="Line type" type="unsignedInteger" value="0"/>
          <Parameter name="Line width" type="unsignedFloat" value="1"/>
          <Parameter name="Recording Activity" type="string" value="during"/>
          <Parameter name="Symbol subtype" type="unsignedInteger" value="0"/>
          <ListOfChannels>
            <ChannelSpec cn="CN=Root,Model= Modelling cancerous mutations in the PI3K/AKT,Reference=Time"/>
            <ChannelSpec cn="CN=Root,Model= Modelling cancerous mutations in the PI3K/AKT,Vector=Compartments[compartment],Vector=Metabolites[IRS1Inactive],Reference=Concentration"/>
          </ListOfChannels>
        </PlotItem>
        <PlotItem name="[PDK1Inactive]" type="Curve2D">
          <Parameter name="Color" type="string" value="auto"/>
          <Parameter name="Line subtype" type="unsignedInteger" value="0"/>
          <Parameter name="Line type" type="unsignedInteger" value="0"/>
          <Parameter name="Line width" type="unsignedFloat" value="1"/>
          <Parameter name="Recording Activity" type="string" value="during"/>
          <Parameter name="Symbol subtype" type="unsignedInteger" value="0"/>
          <ListOfChannels>
            <ChannelSpec cn="CN=Root,Model= Modelling cancerous mutations in the PI3K/AKT,Reference=Time"/>
            <ChannelSpec cn="CN=Root,Model= Modelling cancerous mutations in the PI3K/AKT,Vector=Compartments[compartment],Vector=Metabolites[PDK1Inactive],Reference=Concentration"/>
          </ListOfChannels>
        </PlotItem>
        <PlotItem name="[PDK1Active]" type="Curve2D">
          <Parameter name="Color" type="string" value="auto"/>
          <Parameter name="Line subtype" type="unsignedInteger" value="0"/>
          <Parameter name="Line type" type="unsignedInteger" value="0"/>
          <Parameter name="Line width" type="unsignedFloat" value="1"/>
          <Parameter name="Recording Activity" type="string" value="during"/>
          <Parameter name="Symbol subtype" type="unsignedInteger" value="0"/>
          <ListOfChannels>
            <ChannelSpec cn="CN=Root,Model= Modelling cancerous mutations in the PI3K/AKT,Reference=Time"/>
            <ChannelSpec cn="CN=Root,Model= Modelling cancerous mutations in the PI3K/AKT,Vector=Compartments[compartment],Vector=Metabolites[PDK1Active],Reference=Concentration"/>
          </ListOfChannels>
        </PlotItem>
        <PlotItem name="[HSP90_Cdc37Active]" type="Curve2D">
          <Parameter name="Color" type="string" value="auto"/>
          <Parameter name="Line subtype" type="unsignedInteger" value="0"/>
          <Parameter name="Line type" type="unsignedInteger" value="0"/>
          <Parameter name="Line width" type="unsignedFloat" value="1"/>
          <Parameter name="Recording Activity" type="string" value="during"/>
          <Parameter name="Symbol subtype" type="unsignedInteger" value="0"/>
          <ListOfChannels>
            <ChannelSpec cn="CN=Root,Model= Modelling cancerous mutations in the PI3K/AKT,Reference=Time"/>
            <ChannelSpec cn="CN=Root,Model= Modelling cancerous mutations in the PI3K/AKT,Vector=Compartments[compartment],Vector=Metabolites[HSP90-Cdc37Active],Reference=Concentration"/>
          </ListOfChannels>
        </PlotItem>
        <PlotItem name="[PHLPPActive]" type="Curve2D">
          <Parameter name="Color" type="string" value="auto"/>
          <Parameter name="Line subtype" type="unsignedInteger" value="0"/>
          <Parameter name="Line type" type="unsignedInteger" value="0"/>
          <Parameter name="Line width" type="unsignedFloat" value="1"/>
          <Parameter name="Recording Activity" type="string" value="during"/>
          <Parameter name="Symbol subtype" type="unsignedInteger" value="0"/>
          <ListOfChannels>
            <ChannelSpec cn="CN=Root,Model= Modelling cancerous mutations in the PI3K/AKT,Reference=Time"/>
            <ChannelSpec cn="CN=Root,Model= Modelling cancerous mutations in the PI3K/AKT,Vector=Compartments[compartment],Vector=Metabolites[PHLPPActive],Reference=Concentration"/>
          </ListOfChannels>
        </PlotItem>
        <PlotItem name="[mTORC2Active]" type="Curve2D">
          <Parameter name="Color" type="string" value="auto"/>
          <Parameter name="Line subtype" type="unsignedInteger" value="0"/>
          <Parameter name="Line type" type="unsignedInteger" value="0"/>
          <Parameter name="Line width" type="unsignedFloat" value="1"/>
          <Parameter name="Recording Activity" type="string" value="during"/>
          <Parameter name="Symbol subtype" type="unsignedInteger" value="0"/>
          <ListOfChannels>
            <ChannelSpec cn="CN=Root,Model= Modelling cancerous mutations in the PI3K/AKT,Reference=Time"/>
            <ChannelSpec cn="CN=Root,Model= Modelling cancerous mutations in the PI3K/AKT,Vector=Compartments[compartment],Vector=Metabolites[mTORC2Active],Reference=Concentration"/>
          </ListOfChannels>
        </PlotItem>
        <PlotItem name="[TCL1Active]" type="Curve2D">
          <Parameter name="Color" type="string" value="auto"/>
          <Parameter name="Line subtype" type="unsignedInteger" value="0"/>
          <Parameter name="Line type" type="unsignedInteger" value="0"/>
          <Parameter name="Line width" type="unsignedFloat" value="1"/>
          <Parameter name="Recording Activity" type="string" value="during"/>
          <Parameter name="Symbol subtype" type="unsignedInteger" value="0"/>
          <ListOfChannels>
            <ChannelSpec cn="CN=Root,Model= Modelling cancerous mutations in the PI3K/AKT,Reference=Time"/>
            <ChannelSpec cn="CN=Root,Model= Modelling cancerous mutations in the PI3K/AKT,Vector=Compartments[compartment],Vector=Metabolites[TCL1Active],Reference=Concentration"/>
          </ListOfChannels>
        </PlotItem>
        <PlotItem name="[CTMPActive]" type="Curve2D">
          <Parameter name="Color" type="string" value="auto"/>
          <Parameter name="Line subtype" type="unsignedInteger" value="0"/>
          <Parameter name="Line type" type="unsignedInteger" value="0"/>
          <Parameter name="Line width" type="unsignedFloat" value="1"/>
          <Parameter name="Recording Activity" type="string" value="during"/>
          <Parameter name="Symbol subtype" type="unsignedInteger" value="0"/>
          <ListOfChannels>
            <ChannelSpec cn="CN=Root,Model= Modelling cancerous mutations in the PI3K/AKT,Reference=Time"/>
            <ChannelSpec cn="CN=Root,Model= Modelling cancerous mutations in the PI3K/AKT,Vector=Compartments[compartment],Vector=Metabolites[CTMPActive],Reference=Concentration"/>
          </ListOfChannels>
        </PlotItem>
        <PlotItem name="[mTORC1Active]" type="Curve2D">
          <Parameter name="Color" type="string" value="auto"/>
          <Parameter name="Line subtype" type="unsignedInteger" value="0"/>
          <Parameter name="Line type" type="unsignedInteger" value="0"/>
          <Parameter name="Line width" type="unsignedFloat" value="1"/>
          <Parameter name="Recording Activity" type="string" value="during"/>
          <Parameter name="Symbol subtype" type="unsignedInteger" value="0"/>
          <ListOfChannels>
            <ChannelSpec cn="CN=Root,Model= Modelling cancerous mutations in the PI3K/AKT,Reference=Time"/>
            <ChannelSpec cn="CN=Root,Model= Modelling cancerous mutations in the PI3K/AKT,Vector=Compartments[compartment],Vector=Metabolites[mTORC1Active],Reference=Concentration"/>
          </ListOfChannels>
        </PlotItem>
        <PlotItem name="[mTORC1Inactive]" type="Curve2D">
          <Parameter name="Color" type="string" value="auto"/>
          <Parameter name="Line subtype" type="unsignedInteger" value="0"/>
          <Parameter name="Line type" type="unsignedInteger" value="0"/>
          <Parameter name="Line width" type="unsignedFloat" value="1"/>
          <Parameter name="Recording Activity" type="string" value="during"/>
          <Parameter name="Symbol subtype" type="unsignedInteger" value="0"/>
          <ListOfChannels>
            <ChannelSpec cn="CN=Root,Model= Modelling cancerous mutations in the PI3K/AKT,Reference=Time"/>
            <ChannelSpec cn="CN=Root,Model= Modelling cancerous mutations in the PI3K/AKT,Vector=Compartments[compartment],Vector=Metabolites[mTORC1Inactive],Reference=Concentration"/>
          </ListOfChannels>
        </PlotItem>
        <PlotItem name="[S6K1Active]" type="Curve2D">
          <Parameter name="Color" type="string" value="auto"/>
          <Parameter name="Line subtype" type="unsignedInteger" value="0"/>
          <Parameter name="Line type" type="unsignedInteger" value="0"/>
          <Parameter name="Line width" type="unsignedFloat" value="1"/>
          <Parameter name="Recording Activity" type="string" value="during"/>
          <Parameter name="Symbol subtype" type="unsignedInteger" value="0"/>
          <ListOfChannels>
            <ChannelSpec cn="CN=Root,Model= Modelling cancerous mutations in the PI3K/AKT,Reference=Time"/>
            <ChannelSpec cn="CN=Root,Model= Modelling cancerous mutations in the PI3K/AKT,Vector=Compartments[compartment],Vector=Metabolites[S6K1Active],Reference=Concentration"/>
          </ListOfChannels>
        </PlotItem>
        <PlotItem name="[S6K1Inactive]" type="Curve2D">
          <Parameter name="Color" type="string" value="auto"/>
          <Parameter name="Line subtype" type="unsignedInteger" value="0"/>
          <Parameter name="Line type" type="unsignedInteger" value="0"/>
          <Parameter name="Line width" type="unsignedFloat" value="1"/>
          <Parameter name="Recording Activity" type="string" value="during"/>
          <Parameter name="Symbol subtype" type="unsignedInteger" value="0"/>
          <ListOfChannels>
            <ChannelSpec cn="CN=Root,Model= Modelling cancerous mutations in the PI3K/AKT,Reference=Time"/>
            <ChannelSpec cn="CN=Root,Model= Modelling cancerous mutations in the PI3K/AKT,Vector=Compartments[compartment],Vector=Metabolites[S6K1Inactive],Reference=Concentration"/>
          </ListOfChannels>
        </PlotItem>
        <PlotItem name="Compartments[compartment].Volume" type="Curve2D">
          <Parameter name="Color" type="string" value="auto"/>
          <Parameter name="Line subtype" type="unsignedInteger" value="0"/>
          <Parameter name="Line type" type="unsignedInteger" value="0"/>
          <Parameter name="Line width" type="unsignedFloat" value="1"/>
          <Parameter name="Recording Activity" type="string" value="during"/>
          <Parameter name="Symbol subtype" type="unsignedInteger" value="0"/>
          <ListOfChannels>
            <ChannelSpec cn="CN=Root,Model= Modelling cancerous mutations in the PI3K/AKT,Reference=Time"/>
            <ChannelSpec cn="CN=Root,Model= Modelling cancerous mutations in the PI3K/AKT,Vector=Compartments[compartment],Reference=Volume"/>
          </ListOfChannels>
        </PlotItem>
      </ListOfPlotItems>
    </PlotSpecification>
  </ListOfPlots>
  <GUI>
  </GUI>
  <SBMLReference file="A375_Sul modello Orton.XML">
    <SBMLMap SBMLid="compartment_0" COPASIkey="Compartment_1"/>
    <SBMLMap SBMLid="reaction_0" COPASIkey="Reaction_0"/>
    <SBMLMap SBMLid="reaction_1" COPASIkey="Reaction_1"/>
    <SBMLMap SBMLid="reaction_10" COPASIkey="Reaction_9"/>
    <SBMLMap SBMLid="reaction_11" COPASIkey="Reaction_10"/>
    <SBMLMap SBMLid="reaction_12" COPASIkey="Reaction_11"/>
    <SBMLMap SBMLid="reaction_13" COPASIkey="Reaction_12"/>
    <SBMLMap SBMLid="reaction_14" COPASIkey="Reaction_13"/>
    <SBMLMap SBMLid="reaction_15" COPASIkey="Reaction_14"/>
    <SBMLMap SBMLid="reaction_16" COPASIkey="Reaction_15"/>
    <SBMLMap SBMLid="reaction_17" COPASIkey="Reaction_16"/>
    <SBMLMap SBMLid="reaction_19" COPASIkey="Reaction_17"/>
    <SBMLMap SBMLid="reaction_20" COPASIkey="Reaction_18"/>
    <SBMLMap SBMLid="reaction_21" COPASIkey="Reaction_19"/>
    <SBMLMap SBMLid="reaction_22" COPASIkey="Reaction_20"/>
    <SBMLMap SBMLid="reaction_23" COPASIkey="Reaction_21"/>
    <SBMLMap SBMLid="reaction_24" COPASIkey="Reaction_22"/>
    <SBMLMap SBMLid="reaction_25" COPASIkey="Reaction_23"/>
    <SBMLMap SBMLid="reaction_26" COPASIkey="Reaction_24"/>
    <SBMLMap SBMLid="reaction_27" COPASIkey="Reaction_25"/>
    <SBMLMap SBMLid="reaction_28" COPASIkey="Reaction_26"/>
    <SBMLMap SBMLid="reaction_29" COPASIkey="Reaction_27"/>
    <SBMLMap SBMLid="reaction_3" COPASIkey="Reaction_2"/>
    <SBMLMap SBMLid="reaction_30" COPASIkey="Reaction_28"/>
    <SBMLMap SBMLid="reaction_4" COPASIkey="Reaction_3"/>
    <SBMLMap SBMLid="reaction_5" COPASIkey="Reaction_4"/>
    <SBMLMap SBMLid="reaction_6" COPASIkey="Reaction_5"/>
    <SBMLMap SBMLid="reaction_7" COPASIkey="Reaction_6"/>
    <SBMLMap SBMLid="reaction_8" COPASIkey="Reaction_7"/>
    <SBMLMap SBMLid="reaction_9" COPASIkey="Reaction_8"/>
    <SBMLMap SBMLid="species_0" COPASIkey="Metabolite_1"/>
    <SBMLMap SBMLid="species_1" COPASIkey="Metabolite_3"/>
    <SBMLMap SBMLid="species_10" COPASIkey="Metabolite_21"/>
    <SBMLMap SBMLid="species_11" COPASIkey="Metabolite_23"/>
    <SBMLMap SBMLid="species_12" COPASIkey="Metabolite_25"/>
    <SBMLMap SBMLid="species_13" COPASIkey="Metabolite_27"/>
    <SBMLMap SBMLid="species_14" COPASIkey="Metabolite_29"/>
    <SBMLMap SBMLid="species_15" COPASIkey="Metabolite_31"/>
    <SBMLMap SBMLid="species_16" COPASIkey="Metabolite_33"/>
    <SBMLMap SBMLid="species_17" COPASIkey="Metabolite_35"/>
    <SBMLMap SBMLid="species_18" COPASIkey="Metabolite_37"/>
    <SBMLMap SBMLid="species_19" COPASIkey="Metabolite_39"/>
    <SBMLMap SBMLid="species_2" COPASIkey="Metabolite_5"/>
    <SBMLMap SBMLid="species_20" COPASIkey="Metabolite_41"/>
    <SBMLMap SBMLid="species_21" COPASIkey="Metabolite_43"/>
    <SBMLMap SBMLid="species_22" COPASIkey="Metabolite_45"/>
    <SBMLMap SBMLid="species_23" COPASIkey="Metabolite_47"/>
    <SBMLMap SBMLid="species_24" COPASIkey="Metabolite_49"/>
    <SBMLMap SBMLid="species_25" COPASIkey="Metabolite_51"/>
    <SBMLMap SBMLid="species_26" COPASIkey="Metabolite_53"/>
    <SBMLMap SBMLid="species_27" COPASIkey="Metabolite_55"/>
    <SBMLMap SBMLid="species_28" COPASIkey="Metabolite_57"/>
    <SBMLMap SBMLid="species_29" COPASIkey="Metabolite_59"/>
    <SBMLMap SBMLid="species_3" COPASIkey="Metabolite_7"/>
    <SBMLMap SBMLid="species_30" COPASIkey="Metabolite_61"/>
    <SBMLMap SBMLid="species_4" COPASIkey="Metabolite_9"/>
    <SBMLMap SBMLid="species_5" COPASIkey="Metabolite_11"/>
    <SBMLMap SBMLid="species_6" COPASIkey="Metabolite_13"/>
    <SBMLMap SBMLid="species_7" COPASIkey="Metabolite_15"/>
    <SBMLMap SBMLid="species_8" COPASIkey="Metabolite_17"/>
    <SBMLMap SBMLid="species_9" COPASIkey="Metabolite_19"/>
  </SBMLReference>
</COPASI>
