# Supplementary material for: Computational Modeling of PI3K/AKT and MAPK Signaling Pathways in Melanoma Cancer
Source: PLoS One. 2016 Mar 25;11(3):e0152104. doi: 10.1371/journal.pone.0152104 (PMC4807832; doi:10.1371/journal.pone.0152104)
Supplement: S1 Archive — (ZIP) [file pone.0152104.s001.zip › Source_Models/PI3K_AKT_Final_V2.1_A375.cps]

<?xml version="1.0" encoding="UTF-8"?>
<!-- generated with COPASI 4.16 (Build 104) (http://www.copasi.org) at 2015-10-13 09:49:30 UTC -->
<?oxygen RNGSchema="http://www.copasi.org/static/schema/CopasiML.rng" type="xml"?>
<COPASI xmlns="http://www.copasi.org/static/schema" versionMajor="4" versionMinor="16" versionDevel="104" copasiSourcesModified="0">
  <ListOfFunctions>
    <Function key="Function_6" name="Constant flux (irreversible)" type="PreDefined" reversible="false">
      <Expression>
        v
      </Expression>
      <ListOfParameterDescriptions>
        <ParameterDescription key="FunctionParameter_49" name="v" order="0" role="constant"/>
      </ListOfParameterDescriptions>
    </Function>
    <Function key="Function_13" name="Mass action (irreversible)" type="MassAction" reversible="false">
      <MiriamAnnotation>
<rdf:RDF xmlns:CopasiMT="http://www.copasi.org/RDF/MiriamTerms#" xmlns:dcterms="http://purl.org/dc/terms/" xmlns:rdf="http://www.w3.org/1999/02/22-rdf-syntax-ns#">
   <rdf:Description rdf:about="#Function_13">
   <CopasiMT:is rdf:resource="urn:miriam:obo.sbo:SBO:0000041" />
   </rdf:Description>
   </rdf:RDF>
      </MiriamAnnotation>
      <Comment>
        <body xmlns="http://www.w3.org/1999/xhtml">
<b>Mass action rate law for first order irreversible reactions</b>
<p>
Reaction scheme where the products are created from the reactants and the change of a product quantity is proportional to the product of reactant activities. The reaction scheme does not include any reverse process that creates the reactants from the products. The change of a product quantity is proportional to the quantity of one reactant.
</p>
</body>
      </Comment>
      <Expression>
        k1*PRODUCT&lt;substrate_i&gt;
      </Expression>
      <ListOfParameterDescriptions>
        <ParameterDescription key="FunctionParameter_81" name="k1" order="0" role="constant"/>
        <ParameterDescription key="FunctionParameter_79" name="substrate" order="1" role="substrate"/>
      </ListOfParameterDescriptions>
    </Function>
    <Function key="Function_14" name="Mass action (reversible)" type="MassAction" reversible="true">
      <MiriamAnnotation>
<rdf:RDF xmlns:CopasiMT="http://www.copasi.org/RDF/MiriamTerms#" xmlns:dcterms="http://purl.org/dc/terms/" xmlns:rdf="http://www.w3.org/1999/02/22-rdf-syntax-ns#">
   <rdf:Description rdf:about="#Function_14">
   <CopasiMT:is rdf:resource="urn:miriam:obo.sbo:SBO:0000042" />
   </rdf:Description>
   </rdf:RDF>
      </MiriamAnnotation>
      <Comment>
        <body xmlns="http://www.w3.org/1999/xhtml">
<b>Mass action rate law for reversible reactions</b>
<p>
Reaction scheme where the products are created from the reactants and the change of a product quantity is proportional to the product of reactant activities. The reaction scheme does include a reverse process that creates the reactants from the products.
</p>
</body>
      </Comment>
      <Expression>
        k1*PRODUCT&lt;substrate_i&gt;-k2*PRODUCT&lt;product_j&gt;
      </Expression>
      <ListOfParameterDescriptions>
        <ParameterDescription key="FunctionParameter_62" name="k1" order="0" role="constant"/>
        <ParameterDescription key="FunctionParameter_39" name="substrate" order="1" role="substrate"/>
        <ParameterDescription key="FunctionParameter_67" name="k2" order="2" role="constant"/>
        <ParameterDescription key="FunctionParameter_71" name="product" order="3" role="product"/>
      </ListOfParameterDescriptions>
    </Function>
    <Function key="Function_40" name="HMM_Modified" type="UserDefined" reversible="false">
      <MiriamAnnotation>
<rdf:RDF xmlns:dcterms="http://purl.org/dc/terms/" xmlns:rdf="http://www.w3.org/1999/02/22-rdf-syntax-ns#">
  <rdf:Description rdf:about="#Function_40">
    <dcterms:created>
      <rdf:Description>
        <dcterms:W3CDTF>2015-09-23T12:01:08Z</dcterms:W3CDTF>
      </rdf:Description>
    </dcterms:created>
  </rdf:Description>
</rdf:RDF>
      </MiriamAnnotation>
      <Expression>
        Kcat*species_14*species_17/(km+species_17)
      </Expression>
      <ListOfParameterDescriptions>
        <ParameterDescription key="FunctionParameter_264" name="Kcat" order="0" role="constant"/>
        <ParameterDescription key="FunctionParameter_266" name="km" order="1" role="constant"/>
        <ParameterDescription key="FunctionParameter_254" name="species_14" order="2" role="modifier"/>
        <ParameterDescription key="FunctionParameter_258" name="species_17" order="3" role="substrate"/>
      </ListOfParameterDescriptions>
    </Function>
  </ListOfFunctions>
  <Model key="Model_3" name=" Modelling cancerous mutations in the PI3K/AKT" simulationType="time" timeUnit="s" volumeUnit="ml" areaUnit="m²" lengthUnit="m" quantityUnit="mmol" type="deterministic" avogadroConstant="6.02214179e+23">
    <MiriamAnnotation>
<rdf:RDF
   xmlns:dcterms="http://purl.org/dc/terms/"
   xmlns:rdf="http://www.w3.org/1999/02/22-rdf-syntax-ns#">
  <rdf:Description rdf:about="#Model_3">
    <dcterms:created>
      <rdf:Description>
        <dcterms:W3CDTF>2015-09-23T09:34:59Z</dcterms:W3CDTF>
      </rdf:Description>
    </dcterms:created>
  </rdf:Description>
</rdf:RDF>

    </MiriamAnnotation>
    <Comment>
      <body xmlns="http://www.w3.org/1999/xhtml" />
    </Comment>
    <ListOfCompartments>
      <Compartment key="Compartment_1" name="compartment" simulationType="fixed" dimensionality="3">
      </Compartment>
    </ListOfCompartments>
    <ListOfMetabolites>
      <Metabolite key="Metabolite_1" name="boundRTK" simulationType="reactions" compartment="Compartment_1">
        <MiriamAnnotation>
<rdf:RDF xmlns:dcterms="http://purl.org/dc/terms/" xmlns:rdf="http://www.w3.org/1999/02/22-rdf-syntax-ns#">
  <rdf:Description rdf:about="#Metabolite_1">
    <dcterms:created>
      <rdf:Description>
        <dcterms:W3CDTF>2015-09-23T09:35:41Z</dcterms:W3CDTF>
      </rdf:Description>
    </dcterms:created>
  </rdf:Description>
</rdf:RDF>
        </MiriamAnnotation>
      </Metabolite>
      <Metabolite key="Metabolite_3" name="freeRTK" simulationType="reactions" compartment="Compartment_1">
        <MiriamAnnotation>
<rdf:RDF xmlns:dcterms="http://purl.org/dc/terms/" xmlns:rdf="http://www.w3.org/1999/02/22-rdf-syntax-ns#">
  <rdf:Description rdf:about="#Metabolite_3">
    <dcterms:created>
      <rdf:Description>
        <dcterms:W3CDTF>2015-09-23T09:36:45Z</dcterms:W3CDTF>
      </rdf:Description>
    </dcterms:created>
  </rdf:Description>
</rdf:RDF>
        </MiriamAnnotation>
      </Metabolite>
      <Metabolite key="Metabolite_5" name="SosActive" simulationType="reactions" compartment="Compartment_1">
        <MiriamAnnotation>
<rdf:RDF xmlns:dcterms="http://purl.org/dc/terms/" xmlns:rdf="http://www.w3.org/1999/02/22-rdf-syntax-ns#">
  <rdf:Description rdf:about="#Metabolite_5">
    <dcterms:created>
      <rdf:Description>
        <dcterms:W3CDTF>2015-09-23T11:50:16Z</dcterms:W3CDTF>
      </rdf:Description>
    </dcterms:created>
  </rdf:Description>
</rdf:RDF>
        </MiriamAnnotation>
      </Metabolite>
      <Metabolite key="Metabolite_7" name="SosInactive" simulationType="reactions" compartment="Compartment_1">
        <MiriamAnnotation>
<rdf:RDF xmlns:dcterms="http://purl.org/dc/terms/" xmlns:rdf="http://www.w3.org/1999/02/22-rdf-syntax-ns#">
  <rdf:Description rdf:about="#Metabolite_7">
    <dcterms:created>
      <rdf:Description>
        <dcterms:W3CDTF>2015-09-23T13:15:49Z</dcterms:W3CDTF>
      </rdf:Description>
    </dcterms:created>
  </rdf:Description>
</rdf:RDF>
        </MiriamAnnotation>
      </Metabolite>
      <Metabolite key="Metabolite_9" name="RasActive" simulationType="reactions" compartment="Compartment_1">
        <MiriamAnnotation>
<rdf:RDF
   xmlns:dcterms="http://purl.org/dc/terms/"
   xmlns:rdf="http://www.w3.org/1999/02/22-rdf-syntax-ns#">
  <rdf:Description rdf:about="#Metabolite_9">
    <dcterms:created>
      <rdf:Description>
        <dcterms:W3CDTF>2015-09-23T10:59:55Z</dcterms:W3CDTF>
      </rdf:Description>
    </dcterms:created>
  </rdf:Description>
</rdf:RDF>

        </MiriamAnnotation>
      </Metabolite>
      <Metabolite key="Metabolite_11" name="RasInactive" simulationType="reactions" compartment="Compartment_1">
        <MiriamAnnotation>
<rdf:RDF
   xmlns:dcterms="http://purl.org/dc/terms/"
   xmlns:rdf="http://www.w3.org/1999/02/22-rdf-syntax-ns#">
  <rdf:Description rdf:about="#Metabolite_11">
    <dcterms:created>
      <rdf:Description>
        <dcterms:W3CDTF>2015-09-23T10:59:57Z</dcterms:W3CDTF>
      </rdf:Description>
    </dcterms:created>
  </rdf:Description>
</rdf:RDF>

        </MiriamAnnotation>
      </Metabolite>
      <Metabolite key="Metabolite_13" name="Raf1Active" simulationType="reactions" compartment="Compartment_1">
        <MiriamAnnotation>
<rdf:RDF xmlns:dcterms="http://purl.org/dc/terms/" xmlns:rdf="http://www.w3.org/1999/02/22-rdf-syntax-ns#">
  <rdf:Description rdf:about="#Metabolite_13">
    <dcterms:created>
      <rdf:Description>
        <dcterms:W3CDTF>2015-09-23T10:58:22Z</dcterms:W3CDTF>
      </rdf:Description>
    </dcterms:created>
  </rdf:Description>
</rdf:RDF>
        </MiriamAnnotation>
      </Metabolite>
      <Metabolite key="Metabolite_15" name="Raf1Inactive" simulationType="reactions" compartment="Compartment_1">
        <MiriamAnnotation>
<rdf:RDF xmlns:dcterms="http://purl.org/dc/terms/" xmlns:rdf="http://www.w3.org/1999/02/22-rdf-syntax-ns#">
  <rdf:Description rdf:about="#Metabolite_15">
    <dcterms:created>
      <rdf:Description>
        <dcterms:W3CDTF>2015-09-23T11:00:04Z</dcterms:W3CDTF>
      </rdf:Description>
    </dcterms:created>
  </rdf:Description>
</rdf:RDF>
        </MiriamAnnotation>
      </Metabolite>
      <Metabolite key="Metabolite_17" name="MekActive" simulationType="reactions" compartment="Compartment_1">
        <MiriamAnnotation>
<rdf:RDF
   xmlns:dcterms="http://purl.org/dc/terms/"
   xmlns:rdf="http://www.w3.org/1999/02/22-rdf-syntax-ns#">
  <rdf:Description rdf:about="#Metabolite_17">
    <dcterms:created>
      <rdf:Description>
        <dcterms:W3CDTF>2015-09-23T10:57:48Z</dcterms:W3CDTF>
      </rdf:Description>
    </dcterms:created>
  </rdf:Description>
</rdf:RDF>

        </MiriamAnnotation>
      </Metabolite>
      <Metabolite key="Metabolite_19" name="MekInactive" simulationType="reactions" compartment="Compartment_1">
        <MiriamAnnotation>
<rdf:RDF
   xmlns:dcterms="http://purl.org/dc/terms/"
   xmlns:rdf="http://www.w3.org/1999/02/22-rdf-syntax-ns#">
  <rdf:Description rdf:about="#Metabolite_19">
    <dcterms:created>
      <rdf:Description>
        <dcterms:W3CDTF>2015-09-23T11:56:53Z</dcterms:W3CDTF>
      </rdf:Description>
    </dcterms:created>
  </rdf:Description>
</rdf:RDF>

        </MiriamAnnotation>
      </Metabolite>
      <Metabolite key="Metabolite_21" name="ErkActive" simulationType="reactions" compartment="Compartment_1">
        <MiriamAnnotation>
<rdf:RDF xmlns:dcterms="http://purl.org/dc/terms/" xmlns:rdf="http://www.w3.org/1999/02/22-rdf-syntax-ns#">
  <rdf:Description rdf:about="#Metabolite_21">
    <dcterms:created>
      <rdf:Description>
        <dcterms:W3CDTF>2015-09-23T09:51:57Z</dcterms:W3CDTF>
      </rdf:Description>
    </dcterms:created>
  </rdf:Description>
</rdf:RDF>
        </MiriamAnnotation>
      </Metabolite>
      <Metabolite key="Metabolite_23" name="ErkInactive" simulationType="reactions" compartment="Compartment_1">
        <MiriamAnnotation>
<rdf:RDF xmlns:dcterms="http://purl.org/dc/terms/" xmlns:rdf="http://www.w3.org/1999/02/22-rdf-syntax-ns#">
  <rdf:Description rdf:about="#Metabolite_23">
    <dcterms:created>
      <rdf:Description>
        <dcterms:W3CDTF>2015-09-23T09:52:22Z</dcterms:W3CDTF>
      </rdf:Description>
    </dcterms:created>
  </rdf:Description>
</rdf:RDF>
        </MiriamAnnotation>
      </Metabolite>
      <Metabolite key="Metabolite_25" name="P90RskActive" simulationType="reactions" compartment="Compartment_1">
        <MiriamAnnotation>
<rdf:RDF xmlns:dcterms="http://purl.org/dc/terms/" xmlns:rdf="http://www.w3.org/1999/02/22-rdf-syntax-ns#">
  <rdf:Description rdf:about="#Metabolite_25">
    <dcterms:created>
      <rdf:Description>
        <dcterms:W3CDTF>2015-09-23T09:36:58Z</dcterms:W3CDTF>
      </rdf:Description>
    </dcterms:created>
  </rdf:Description>
</rdf:RDF>
        </MiriamAnnotation>
      </Metabolite>
      <Metabolite key="Metabolite_27" name="P90RskInactive" simulationType="reactions" compartment="Compartment_1">
        <MiriamAnnotation>
<rdf:RDF xmlns:dcterms="http://purl.org/dc/terms/" xmlns:rdf="http://www.w3.org/1999/02/22-rdf-syntax-ns#">
  <rdf:Description rdf:about="#Metabolite_27">
    <dcterms:created>
      <rdf:Description>
        <dcterms:W3CDTF>2015-09-23T10:57:44Z</dcterms:W3CDTF>
      </rdf:Description>
    </dcterms:created>
  </rdf:Description>
</rdf:RDF>
        </MiriamAnnotation>
      </Metabolite>
      <Metabolite key="Metabolite_29" name="PI3KActive" simulationType="reactions" compartment="Compartment_1">
        <MiriamAnnotation>
<rdf:RDF xmlns:dcterms="http://purl.org/dc/terms/" xmlns:rdf="http://www.w3.org/1999/02/22-rdf-syntax-ns#">
  <rdf:Description rdf:about="#Metabolite_29">
    <dcterms:created>
      <rdf:Description>
        <dcterms:W3CDTF>2015-09-23T09:53:46Z</dcterms:W3CDTF>
      </rdf:Description>
    </dcterms:created>
  </rdf:Description>
</rdf:RDF>
        </MiriamAnnotation>
      </Metabolite>
      <Metabolite key="Metabolite_31" name="PI3KInactive" simulationType="reactions" compartment="Compartment_1">
        <MiriamAnnotation>
<rdf:RDF xmlns:dcterms="http://purl.org/dc/terms/" xmlns:rdf="http://www.w3.org/1999/02/22-rdf-syntax-ns#">
  <rdf:Description rdf:about="#Metabolite_31">
    <dcterms:created>
      <rdf:Description>
        <dcterms:W3CDTF>2015-09-23T10:57:47Z</dcterms:W3CDTF>
      </rdf:Description>
    </dcterms:created>
  </rdf:Description>
</rdf:RDF>
        </MiriamAnnotation>
      </Metabolite>
      <Metabolite key="Metabolite_33" name="AktActive" simulationType="reactions" compartment="Compartment_1">
        <MiriamAnnotation>
<rdf:RDF
   xmlns:dcterms="http://purl.org/dc/terms/"
   xmlns:rdf="http://www.w3.org/1999/02/22-rdf-syntax-ns#">
  <rdf:Description rdf:about="#Metabolite_33">
    <dcterms:created>
      <rdf:Description>
        <dcterms:W3CDTF>2015-09-23T09:35:30Z</dcterms:W3CDTF>
      </rdf:Description>
    </dcterms:created>
  </rdf:Description>
</rdf:RDF>

        </MiriamAnnotation>
      </Metabolite>
      <Metabolite key="Metabolite_35" name="AktInactive" simulationType="reactions" compartment="Compartment_1">
        <MiriamAnnotation>
<rdf:RDF xmlns:dcterms="http://purl.org/dc/terms/" xmlns:rdf="http://www.w3.org/1999/02/22-rdf-syntax-ns#">
  <rdf:Description rdf:about="#Metabolite_35">
    <dcterms:created>
      <rdf:Description>
        <dcterms:W3CDTF>2015-09-23T11:00:11Z</dcterms:W3CDTF>
      </rdf:Description>
    </dcterms:created>
  </rdf:Description>
</rdf:RDF>
        </MiriamAnnotation>
      </Metabolite>
      <Metabolite key="Metabolite_37" name="degradedRTK" simulationType="reactions" compartment="Compartment_1">
        <MiriamAnnotation>
<rdf:RDF
   xmlns:dcterms="http://purl.org/dc/terms/"
   xmlns:rdf="http://www.w3.org/1999/02/22-rdf-syntax-ns#">
  <rdf:Description rdf:about="#Metabolite_37">
    <dcterms:created>
      <rdf:Description>
        <dcterms:W3CDTF>2015-09-23T09:36:24Z</dcterms:W3CDTF>
      </rdf:Description>
    </dcterms:created>
  </rdf:Description>
</rdf:RDF>

        </MiriamAnnotation>
      </Metabolite>
      <Metabolite key="Metabolite_39" name="C3GActive" simulationType="reactions" compartment="Compartment_1">
        <MiriamAnnotation>
<rdf:RDF xmlns:dcterms="http://purl.org/dc/terms/" xmlns:rdf="http://www.w3.org/1999/02/22-rdf-syntax-ns#">
  <rdf:Description rdf:about="#Metabolite_39">
    <dcterms:created>
      <rdf:Description>
        <dcterms:W3CDTF>2015-09-23T09:36:09Z</dcterms:W3CDTF>
      </rdf:Description>
    </dcterms:created>
  </rdf:Description>
</rdf:RDF>
        </MiriamAnnotation>
      </Metabolite>
      <Metabolite key="Metabolite_41" name="C3GInactive" simulationType="reactions" compartment="Compartment_1">
        <MiriamAnnotation>
<rdf:RDF xmlns:dcterms="http://purl.org/dc/terms/" xmlns:rdf="http://www.w3.org/1999/02/22-rdf-syntax-ns#">
  <rdf:Description rdf:about="#Metabolite_41">
    <dcterms:created>
      <rdf:Description>
        <dcterms:W3CDTF>2015-10-06T12:01:24Z</dcterms:W3CDTF>
      </rdf:Description>
    </dcterms:created>
  </rdf:Description>
</rdf:RDF>
        </MiriamAnnotation>
      </Metabolite>
      <Metabolite key="Metabolite_43" name="Rap1Active" simulationType="reactions" compartment="Compartment_1">
        <MiriamAnnotation>
<rdf:RDF xmlns:dcterms="http://purl.org/dc/terms/" xmlns:rdf="http://www.w3.org/1999/02/22-rdf-syntax-ns#">
  <rdf:Description rdf:about="#Metabolite_43">
    <dcterms:created>
      <rdf:Description>
        <dcterms:W3CDTF>2015-09-23T11:00:22Z</dcterms:W3CDTF>
      </rdf:Description>
    </dcterms:created>
  </rdf:Description>
</rdf:RDF>
        </MiriamAnnotation>
      </Metabolite>
      <Metabolite key="Metabolite_45" name="Rap1Inactive" simulationType="reactions" compartment="Compartment_1">
        <MiriamAnnotation>
<rdf:RDF xmlns:dcterms="http://purl.org/dc/terms/" xmlns:rdf="http://www.w3.org/1999/02/22-rdf-syntax-ns#">
  <rdf:Description rdf:about="#Metabolite_45">
    <dcterms:created>
      <rdf:Description>
        <dcterms:W3CDTF>2015-09-23T11:00:28Z</dcterms:W3CDTF>
      </rdf:Description>
    </dcterms:created>
  </rdf:Description>
</rdf:RDF>
        </MiriamAnnotation>
      </Metabolite>
      <Metabolite key="Metabolite_51" name="GF" simulationType="fixed" compartment="Compartment_1">
        <MiriamAnnotation>
<rdf:RDF
   xmlns:dcterms="http://purl.org/dc/terms/"
   xmlns:rdf="http://www.w3.org/1999/02/22-rdf-syntax-ns#">
  <rdf:Description rdf:about="#Metabolite_51">
    <dcterms:created>
      <rdf:Description>
        <dcterms:W3CDTF>2015-09-23T11:45:30Z</dcterms:W3CDTF>
      </rdf:Description>
    </dcterms:created>
  </rdf:Description>
</rdf:RDF>

        </MiriamAnnotation>
      </Metabolite>
      <Metabolite key="Metabolite_53" name="PP2AActive" simulationType="fixed" compartment="Compartment_1">
        <MiriamAnnotation>
<rdf:RDF xmlns:dcterms="http://purl.org/dc/terms/" xmlns:rdf="http://www.w3.org/1999/02/22-rdf-syntax-ns#">
  <rdf:Description rdf:about="#Metabolite_53">
    <dcterms:created>
      <rdf:Description>
        <dcterms:W3CDTF>2015-09-23T09:53:47Z</dcterms:W3CDTF>
      </rdf:Description>
    </dcterms:created>
  </rdf:Description>
</rdf:RDF>
        </MiriamAnnotation>
        <Comment>
          http://link.springer.com/article/10.1007%2Fs10555-008-9119-x
        </Comment>
      </Metabolite>
      <Metabolite key="Metabolite_55" name="Raf1PPtase" simulationType="fixed" compartment="Compartment_1">
        <MiriamAnnotation>
<rdf:RDF xmlns:dcterms="http://purl.org/dc/terms/" xmlns:rdf="http://www.w3.org/1999/02/22-rdf-syntax-ns#">
  <rdf:Description rdf:about="#Metabolite_55">
    <dcterms:created>
      <rdf:Description>
        <dcterms:W3CDTF>2015-09-23T11:00:20Z</dcterms:W3CDTF>
      </rdf:Description>
    </dcterms:created>
  </rdf:Description>
</rdf:RDF>
        </MiriamAnnotation>
      </Metabolite>
      <Metabolite key="Metabolite_57" name="RasGapActive" simulationType="fixed" compartment="Compartment_1">
      </Metabolite>
      <Metabolite key="Metabolite_59" name="Rap1Gap" simulationType="fixed" compartment="Compartment_1">
        <MiriamAnnotation>
<rdf:RDF xmlns:dcterms="http://purl.org/dc/terms/" xmlns:rdf="http://www.w3.org/1999/02/22-rdf-syntax-ns#">
  <rdf:Description rdf:about="#Metabolite_59">
    <dcterms:created>
      <rdf:Description>
        <dcterms:W3CDTF>2015-09-23T11:00:25Z</dcterms:W3CDTF>
      </rdf:Description>
    </dcterms:created>
  </rdf:Description>
</rdf:RDF>
        </MiriamAnnotation>
      </Metabolite>
      <Metabolite key="Metabolite_61" name="proRTK" simulationType="fixed" compartment="Compartment_1">
        <MiriamAnnotation>
<rdf:RDF xmlns:dcterms="http://purl.org/dc/terms/" xmlns:rdf="http://www.w3.org/1999/02/22-rdf-syntax-ns#">
  <rdf:Description rdf:about="#Metabolite_61">
    <dcterms:created>
      <rdf:Description>
        <dcterms:W3CDTF>2015-09-23T09:52:49Z</dcterms:W3CDTF>
      </rdf:Description>
    </dcterms:created>
  </rdf:Description>
</rdf:RDF>
        </MiriamAnnotation>
      </Metabolite>
      <Metabolite key="Metabolite_63" name="PIP3Active" simulationType="reactions" compartment="Compartment_1">
        <MiriamAnnotation>
<rdf:RDF xmlns:dcterms="http://purl.org/dc/terms/" xmlns:rdf="http://www.w3.org/1999/02/22-rdf-syntax-ns#">
  <rdf:Description rdf:about="#Metabolite_63">
    <dcterms:created>
      <rdf:Description>
        <dcterms:W3CDTF>2015-09-23T12:04:30Z</dcterms:W3CDTF>
      </rdf:Description>
    </dcterms:created>
  </rdf:Description>
</rdf:RDF>
        </MiriamAnnotation>
      </Metabolite>
      <Metabolite key="Metabolite_65" name="PIP3Inactive" simulationType="reactions" compartment="Compartment_1">
        <MiriamAnnotation>
<rdf:RDF xmlns:dcterms="http://purl.org/dc/terms/" xmlns:rdf="http://www.w3.org/1999/02/22-rdf-syntax-ns#">
  <rdf:Description rdf:about="#Metabolite_65">
    <dcterms:created>
      <rdf:Description>
        <dcterms:W3CDTF>2015-09-23T12:04:31Z</dcterms:W3CDTF>
      </rdf:Description>
    </dcterms:created>
  </rdf:Description>
</rdf:RDF>
        </MiriamAnnotation>
      </Metabolite>
      <Metabolite key="Metabolite_67" name="PTENActive" simulationType="fixed" compartment="Compartment_1">
        <MiriamAnnotation>
<rdf:RDF xmlns:dcterms="http://purl.org/dc/terms/" xmlns:rdf="http://www.w3.org/1999/02/22-rdf-syntax-ns#">
  <rdf:Description rdf:about="#Metabolite_67">
    <dcterms:created>
      <rdf:Description>
        <dcterms:W3CDTF>2015-09-23T11:59:05Z</dcterms:W3CDTF>
      </rdf:Description>
    </dcterms:created>
  </rdf:Description>
</rdf:RDF>
        </MiriamAnnotation>
      </Metabolite>
      <Metabolite key="Metabolite_69" name="IRS1Active" simulationType="reactions" compartment="Compartment_1">
        <MiriamAnnotation>
<rdf:RDF xmlns:dcterms="http://purl.org/dc/terms/" xmlns:rdf="http://www.w3.org/1999/02/22-rdf-syntax-ns#">
  <rdf:Description rdf:about="#Metabolite_69">
    <dcterms:created>
      <rdf:Description>
        <dcterms:W3CDTF>2015-09-28T10:23:50Z</dcterms:W3CDTF>
      </rdf:Description>
    </dcterms:created>
  </rdf:Description>
</rdf:RDF>
        </MiriamAnnotation>
      </Metabolite>
      <Metabolite key="Metabolite_71" name="IRS1Inactive" simulationType="reactions" compartment="Compartment_1">
        <MiriamAnnotation>
<rdf:RDF xmlns:dcterms="http://purl.org/dc/terms/" xmlns:rdf="http://www.w3.org/1999/02/22-rdf-syntax-ns#">
  <rdf:Description rdf:about="#Metabolite_71">
    <dcterms:created>
      <rdf:Description>
        <dcterms:W3CDTF>2015-09-28T10:26:00Z</dcterms:W3CDTF>
      </rdf:Description>
    </dcterms:created>
  </rdf:Description>
</rdf:RDF>
        </MiriamAnnotation>
      </Metabolite>
      <Metabolite key="Metabolite_73" name="PDK1Inactive" simulationType="reactions" compartment="Compartment_1">
        <MiriamAnnotation>
<rdf:RDF xmlns:dcterms="http://purl.org/dc/terms/" xmlns:rdf="http://www.w3.org/1999/02/22-rdf-syntax-ns#">
  <rdf:Description rdf:about="#Metabolite_73">
    <dcterms:created>
      <rdf:Description>
        <dcterms:W3CDTF>2015-09-28T10:45:09Z</dcterms:W3CDTF>
      </rdf:Description>
    </dcterms:created>
  </rdf:Description>
</rdf:RDF>
        </MiriamAnnotation>
      </Metabolite>
      <Metabolite key="Metabolite_75" name="PDK1Active" simulationType="reactions" compartment="Compartment_1">
        <MiriamAnnotation>
<rdf:RDF xmlns:dcterms="http://purl.org/dc/terms/" xmlns:rdf="http://www.w3.org/1999/02/22-rdf-syntax-ns#">
  <rdf:Description rdf:about="#Metabolite_75">
    <dcterms:created>
      <rdf:Description>
        <dcterms:W3CDTF>2015-09-28T10:45:04Z</dcterms:W3CDTF>
      </rdf:Description>
    </dcterms:created>
  </rdf:Description>
</rdf:RDF>
        </MiriamAnnotation>
      </Metabolite>
      <Metabolite key="Metabolite_77" name="HSP90-Cdc37Active" simulationType="fixed" compartment="Compartment_1">
        <MiriamAnnotation>
<rdf:RDF xmlns:dcterms="http://purl.org/dc/terms/" xmlns:rdf="http://www.w3.org/1999/02/22-rdf-syntax-ns#">
  <rdf:Description rdf:about="#Metabolite_77">
    <dcterms:created>
      <rdf:Description>
        <dcterms:W3CDTF>2015-10-06T10:16:08Z</dcterms:W3CDTF>
      </rdf:Description>
    </dcterms:created>
  </rdf:Description>
</rdf:RDF>
        </MiriamAnnotation>
      </Metabolite>
      <Metabolite key="Metabolite_79" name="PHLPPActive" simulationType="fixed" compartment="Compartment_1">
        <MiriamAnnotation>
<rdf:RDF xmlns:dcterms="http://purl.org/dc/terms/" xmlns:rdf="http://www.w3.org/1999/02/22-rdf-syntax-ns#">
  <rdf:Description rdf:about="#Metabolite_79">
    <dcterms:created>
      <rdf:Description>
        <dcterms:W3CDTF>2015-10-06T10:24:55Z</dcterms:W3CDTF>
      </rdf:Description>
    </dcterms:created>
  </rdf:Description>
</rdf:RDF>
        </MiriamAnnotation>
      </Metabolite>
      <Metabolite key="Metabolite_81" name="mTORC2Active" simulationType="fixed" compartment="Compartment_1">
        <MiriamAnnotation>
<rdf:RDF xmlns:dcterms="http://purl.org/dc/terms/" xmlns:rdf="http://www.w3.org/1999/02/22-rdf-syntax-ns#">
  <rdf:Description rdf:about="#Metabolite_81">
    <dcterms:created>
      <rdf:Description>
        <dcterms:W3CDTF>2015-10-06T10:27:41Z</dcterms:W3CDTF>
      </rdf:Description>
    </dcterms:created>
  </rdf:Description>
</rdf:RDF>
        </MiriamAnnotation>
      </Metabolite>
      <Metabolite key="Metabolite_83" name="TCL1Active" simulationType="fixed" compartment="Compartment_1">
        <MiriamAnnotation>
<rdf:RDF
   xmlns:dcterms="http://purl.org/dc/terms/"
   xmlns:rdf="http://www.w3.org/1999/02/22-rdf-syntax-ns#">
  <rdf:Description rdf:about="#Metabolite_83">
    <dcterms:created>
      <rdf:Description>
        <dcterms:W3CDTF>2015-10-06T10:28:52Z</dcterms:W3CDTF>
      </rdf:Description>
    </dcterms:created>
  </rdf:Description>
</rdf:RDF>

        </MiriamAnnotation>
      </Metabolite>
      <Metabolite key="Metabolite_85" name="CTMPActive" simulationType="fixed" compartment="Compartment_1">
        <MiriamAnnotation>
<rdf:RDF xmlns:dcterms="http://purl.org/dc/terms/" xmlns:rdf="http://www.w3.org/1999/02/22-rdf-syntax-ns#">
  <rdf:Description rdf:about="#Metabolite_85">
    <dcterms:created>
      <rdf:Description>
        <dcterms:W3CDTF>2015-10-06T10:30:42Z</dcterms:W3CDTF>
      </rdf:Description>
    </dcterms:created>
  </rdf:Description>
</rdf:RDF>
        </MiriamAnnotation>
      </Metabolite>
      <Metabolite key="Metabolite_87" name="mTORC1Active" simulationType="reactions" compartment="Compartment_1">
        <MiriamAnnotation>
<rdf:RDF xmlns:dcterms="http://purl.org/dc/terms/" xmlns:rdf="http://www.w3.org/1999/02/22-rdf-syntax-ns#">
  <rdf:Description rdf:about="#Metabolite_87">
    <dcterms:created>
      <rdf:Description>
        <dcterms:W3CDTF>2015-10-06T11:24:24Z</dcterms:W3CDTF>
      </rdf:Description>
    </dcterms:created>
  </rdf:Description>
</rdf:RDF>
        </MiriamAnnotation>
      </Metabolite>
      <Metabolite key="Metabolite_89" name="mTORC1Inactive" simulationType="reactions" compartment="Compartment_1">
        <MiriamAnnotation>
<rdf:RDF xmlns:dcterms="http://purl.org/dc/terms/" xmlns:rdf="http://www.w3.org/1999/02/22-rdf-syntax-ns#">
  <rdf:Description rdf:about="#Metabolite_89">
    <dcterms:created>
      <rdf:Description>
        <dcterms:W3CDTF>2015-10-06T11:24:00Z</dcterms:W3CDTF>
      </rdf:Description>
    </dcterms:created>
  </rdf:Description>
</rdf:RDF>
        </MiriamAnnotation>
      </Metabolite>
      <Metabolite key="Metabolite_91" name="S6K1Active" simulationType="reactions" compartment="Compartment_1">
        <MiriamAnnotation>
<rdf:RDF xmlns:dcterms="http://purl.org/dc/terms/" xmlns:rdf="http://www.w3.org/1999/02/22-rdf-syntax-ns#">
  <rdf:Description rdf:about="#Metabolite_91">
    <dcterms:created>
      <rdf:Description>
        <dcterms:W3CDTF>2015-10-06T11:26:19Z</dcterms:W3CDTF>
      </rdf:Description>
    </dcterms:created>
  </rdf:Description>
</rdf:RDF>
        </MiriamAnnotation>
      </Metabolite>
      <Metabolite key="Metabolite_93" name="S6K1Inactive" simulationType="reactions" compartment="Compartment_1">
        <MiriamAnnotation>
<rdf:RDF xmlns:dcterms="http://purl.org/dc/terms/" xmlns:rdf="http://www.w3.org/1999/02/22-rdf-syntax-ns#">
  <rdf:Description rdf:about="#Metabolite_93">
    <dcterms:created>
      <rdf:Description>
        <dcterms:W3CDTF>2015-10-06T11:26:14Z</dcterms:W3CDTF>
      </rdf:Description>
    </dcterms:created>
  </rdf:Description>
</rdf:RDF>
        </MiriamAnnotation>
      </Metabolite>
      <Metabolite key="Metabolite_96" name="bRafMutated" simulationType="reactions" compartment="Compartment_1">
        <MiriamAnnotation>
<rdf:RDF
   xmlns:dcterms="http://purl.org/dc/terms/"
   xmlns:rdf="http://www.w3.org/1999/02/22-rdf-syntax-ns#">
  <rdf:Description rdf:about="#Metabolite_96">
    <dcterms:created>
      <rdf:Description>
        <dcterms:W3CDTF>2015-10-13T11:05:02Z</dcterms:W3CDTF>
      </rdf:Description>
    </dcterms:created>
  </rdf:Description>
</rdf:RDF>

        </MiriamAnnotation>
        <Comment>
          We simulated the A375 cell lines having the bRaf mutation in this way:

1) We introduced the new species &quot;bRafMutated&quot; with the same initaila concentration of bRafInactive (120000)
2) We deleted the bRaf activation by Rap1 as the new species bRafMutated is not affected by this signalling (the same applies for Ras)
3) We inhibited the deactivation of Braf by Raf1PPtase (as Raf1PPtase does not anymore influence Braf)
4) bRafMutated accomplish the Mek activation subsituting the not mutated species bRaf
        </Comment>
      </Metabolite>
    </ListOfMetabolites>
    <ListOfReactions>
      <Reaction key="Reaction_0" name="GF_Binding_Unbinding" reversible="true" fast="false">
        <MiriamAnnotation>
<rdf:RDF xmlns:dcterms="http://purl.org/dc/terms/" xmlns:rdf="http://www.w3.org/1999/02/22-rdf-syntax-ns#">
  <rdf:Description rdf:about="#Reaction_0">
    <dcterms:created>
      <rdf:Description>
        <dcterms:W3CDTF>2015-09-23T11:45:38Z</dcterms:W3CDTF>
      </rdf:Description>
    </dcterms:created>
  </rdf:Description>
</rdf:RDF>
        </MiriamAnnotation>
        <ListOfSubstrates>
          <Substrate metabolite="Metabolite_51" stoichiometry="1"/>
          <Substrate metabolite="Metabolite_3" stoichiometry="1"/>
        </ListOfSubstrates>
        <ListOfProducts>
          <Product metabolite="Metabolite_1" stoichiometry="1"/>
        </ListOfProducts>
        <ListOfConstants>
          <Constant key="Parameter_4390" name="k1" value="2.18503e-05"/>
          <Constant key="Parameter_4389" name="k2" value="0.121008"/>
        </ListOfConstants>
        <KineticLaw function="Function_14">
          <ListOfCallParameters>
            <CallParameter functionParameter="FunctionParameter_62">
              <SourceParameter reference="Parameter_4390"/>
            </CallParameter>
            <CallParameter functionParameter="FunctionParameter_39">
              <SourceParameter reference="Metabolite_51"/>
              <SourceParameter reference="Metabolite_3"/>
            </CallParameter>
            <CallParameter functionParameter="FunctionParameter_67">
              <SourceParameter reference="Parameter_4389"/>
            </CallParameter>
            <CallParameter functionParameter="FunctionParameter_71">
              <SourceParameter reference="Metabolite_1"/>
            </CallParameter>
          </ListOfCallParameters>
        </KineticLaw>
      </Reaction>
      <Reaction key="Reaction_1" name="Sos_Activation" reversible="false" fast="false">
        <MiriamAnnotation>
<rdf:RDF xmlns:dcterms="http://purl.org/dc/terms/" xmlns:rdf="http://www.w3.org/1999/02/22-rdf-syntax-ns#">
  <rdf:Description rdf:about="#Reaction_1">
    <dcterms:created>
      <rdf:Description>
        <dcterms:W3CDTF>2015-09-23T13:04:00Z</dcterms:W3CDTF>
      </rdf:Description>
    </dcterms:created>
  </rdf:Description>
</rdf:RDF>
        </MiriamAnnotation>
        <ListOfSubstrates>
          <Substrate metabolite="Metabolite_7" stoichiometry="1"/>
        </ListOfSubstrates>
        <ListOfProducts>
          <Product metabolite="Metabolite_5" stoichiometry="1"/>
        </ListOfProducts>
        <ListOfModifiers>
          <Modifier metabolite="Metabolite_1" stoichiometry="1"/>
        </ListOfModifiers>
        <ListOfConstants>
          <Constant key="Parameter_4388" name="Kcat" value="694.731"/>
          <Constant key="Parameter_4387" name="km" value="6.08607e+06"/>
        </ListOfConstants>
        <KineticLaw function="Function_40">
          <ListOfCallParameters>
            <CallParameter functionParameter="FunctionParameter_264">
              <SourceParameter reference="Parameter_4388"/>
            </CallParameter>
            <CallParameter functionParameter="FunctionParameter_266">
              <SourceParameter reference="Parameter_4387"/>
            </CallParameter>
            <CallParameter functionParameter="FunctionParameter_254">
              <SourceParameter reference="Metabolite_1"/>
            </CallParameter>
            <CallParameter functionParameter="FunctionParameter_258">
              <SourceParameter reference="Metabolite_7"/>
            </CallParameter>
          </ListOfCallParameters>
        </KineticLaw>
      </Reaction>
      <Reaction key="Reaction_2" name="Ras_Activation" reversible="false" fast="false">
        <MiriamAnnotation>
<rdf:RDF xmlns:dcterms="http://purl.org/dc/terms/" xmlns:rdf="http://www.w3.org/1999/02/22-rdf-syntax-ns#">
  <rdf:Description rdf:about="#Reaction_2">
    <dcterms:created>
      <rdf:Description>
        <dcterms:W3CDTF>2015-09-23T10:59:43Z</dcterms:W3CDTF>
      </rdf:Description>
    </dcterms:created>
  </rdf:Description>
</rdf:RDF>
        </MiriamAnnotation>
        <ListOfSubstrates>
          <Substrate metabolite="Metabolite_11" stoichiometry="1"/>
        </ListOfSubstrates>
        <ListOfProducts>
          <Product metabolite="Metabolite_9" stoichiometry="1"/>
        </ListOfProducts>
        <ListOfModifiers>
          <Modifier metabolite="Metabolite_5" stoichiometry="1"/>
        </ListOfModifiers>
        <ListOfConstants>
          <Constant key="Parameter_4386" name="Kcat" value="32.344"/>
          <Constant key="Parameter_4385" name="km" value="35954.3"/>
        </ListOfConstants>
        <KineticLaw function="Function_40">
          <ListOfCallParameters>
            <CallParameter functionParameter="FunctionParameter_264">
              <SourceParameter reference="Parameter_4386"/>
            </CallParameter>
            <CallParameter functionParameter="FunctionParameter_266">
              <SourceParameter reference="Parameter_4385"/>
            </CallParameter>
            <CallParameter functionParameter="FunctionParameter_254">
              <SourceParameter reference="Metabolite_5"/>
            </CallParameter>
            <CallParameter functionParameter="FunctionParameter_258">
              <SourceParameter reference="Metabolite_11"/>
            </CallParameter>
          </ListOfCallParameters>
        </KineticLaw>
      </Reaction>
      <Reaction key="Reaction_3" name="Ras_Feedback_Deactivation_RasGap" reversible="false" fast="false">
        <MiriamAnnotation>
<rdf:RDF xmlns:dcterms="http://purl.org/dc/terms/" xmlns:rdf="http://www.w3.org/1999/02/22-rdf-syntax-ns#">
  <rdf:Description rdf:about="#Reaction_3">
    <dcterms:created>
      <rdf:Description>
        <dcterms:W3CDTF>2015-09-23T10:59:49Z</dcterms:W3CDTF>
      </rdf:Description>
    </dcterms:created>
  </rdf:Description>
</rdf:RDF>
        </MiriamAnnotation>
        <ListOfSubstrates>
          <Substrate metabolite="Metabolite_9" stoichiometry="1"/>
        </ListOfSubstrates>
        <ListOfProducts>
          <Product metabolite="Metabolite_11" stoichiometry="1"/>
        </ListOfProducts>
        <ListOfModifiers>
          <Modifier metabolite="Metabolite_57" stoichiometry="1"/>
        </ListOfModifiers>
        <ListOfConstants>
          <Constant key="Parameter_4384" name="Kcat" value="1509.36"/>
          <Constant key="Parameter_4383" name="km" value="1.43241e+06"/>
        </ListOfConstants>
        <KineticLaw function="Function_40">
          <ListOfCallParameters>
            <CallParameter functionParameter="FunctionParameter_264">
              <SourceParameter reference="Parameter_4384"/>
            </CallParameter>
            <CallParameter functionParameter="FunctionParameter_266">
              <SourceParameter reference="Parameter_4383"/>
            </CallParameter>
            <CallParameter functionParameter="FunctionParameter_254">
              <SourceParameter reference="Metabolite_57"/>
            </CallParameter>
            <CallParameter functionParameter="FunctionParameter_258">
              <SourceParameter reference="Metabolite_9"/>
            </CallParameter>
          </ListOfCallParameters>
        </KineticLaw>
      </Reaction>
      <Reaction key="Reaction_4" name="Raf1_Activation" reversible="false" fast="false">
        <MiriamAnnotation>
<rdf:RDF xmlns:dcterms="http://purl.org/dc/terms/" xmlns:rdf="http://www.w3.org/1999/02/22-rdf-syntax-ns#">
  <rdf:Description rdf:about="#Reaction_4">
    <dcterms:created>
      <rdf:Description>
        <dcterms:W3CDTF>2015-09-23T13:17:31Z</dcterms:W3CDTF>
      </rdf:Description>
    </dcterms:created>
  </rdf:Description>
</rdf:RDF>
        </MiriamAnnotation>
        <ListOfSubstrates>
          <Substrate metabolite="Metabolite_15" stoichiometry="1"/>
        </ListOfSubstrates>
        <ListOfProducts>
          <Product metabolite="Metabolite_13" stoichiometry="1"/>
        </ListOfProducts>
        <ListOfModifiers>
          <Modifier metabolite="Metabolite_9" stoichiometry="1"/>
        </ListOfModifiers>
        <ListOfConstants>
          <Constant key="Parameter_4382" name="Kcat" value="0.884096"/>
          <Constant key="Parameter_4381" name="km" value="62464.6"/>
        </ListOfConstants>
        <KineticLaw function="Function_40">
          <ListOfCallParameters>
            <CallParameter functionParameter="FunctionParameter_264">
              <SourceParameter reference="Parameter_4382"/>
            </CallParameter>
            <CallParameter functionParameter="FunctionParameter_266">
              <SourceParameter reference="Parameter_4381"/>
            </CallParameter>
            <CallParameter functionParameter="FunctionParameter_254">
              <SourceParameter reference="Metabolite_9"/>
            </CallParameter>
            <CallParameter functionParameter="FunctionParameter_258">
              <SourceParameter reference="Metabolite_15"/>
            </CallParameter>
          </ListOfCallParameters>
        </KineticLaw>
      </Reaction>
      <Reaction key="Reaction_5" name="Raf1_Feedback_Deactivation_Raf1PPtase" reversible="false" fast="false">
        <MiriamAnnotation>
<rdf:RDF xmlns:dcterms="http://purl.org/dc/terms/" xmlns:rdf="http://www.w3.org/1999/02/22-rdf-syntax-ns#">
  <rdf:Description rdf:about="#Reaction_5">
    <dcterms:created>
      <rdf:Description>
        <dcterms:W3CDTF>2015-10-06T11:59:20Z</dcterms:W3CDTF>
      </rdf:Description>
    </dcterms:created>
  </rdf:Description>
</rdf:RDF>
        </MiriamAnnotation>
        <ListOfSubstrates>
          <Substrate metabolite="Metabolite_13" stoichiometry="1"/>
        </ListOfSubstrates>
        <ListOfProducts>
          <Product metabolite="Metabolite_15" stoichiometry="1"/>
        </ListOfProducts>
        <ListOfModifiers>
          <Modifier metabolite="Metabolite_55" stoichiometry="1"/>
        </ListOfModifiers>
        <ListOfConstants>
          <Constant key="Parameter_4380" name="Kcat" value="0.126329"/>
          <Constant key="Parameter_4379" name="km" value="1061.71"/>
        </ListOfConstants>
        <KineticLaw function="Function_40">
          <ListOfCallParameters>
            <CallParameter functionParameter="FunctionParameter_264">
              <SourceParameter reference="Parameter_4380"/>
            </CallParameter>
            <CallParameter functionParameter="FunctionParameter_266">
              <SourceParameter reference="Parameter_4379"/>
            </CallParameter>
            <CallParameter functionParameter="FunctionParameter_254">
              <SourceParameter reference="Metabolite_55"/>
            </CallParameter>
            <CallParameter functionParameter="FunctionParameter_258">
              <SourceParameter reference="Metabolite_13"/>
            </CallParameter>
          </ListOfCallParameters>
        </KineticLaw>
      </Reaction>
      <Reaction key="Reaction_6" name="Mek_Activation_Raf1" reversible="false" fast="false">
        <MiriamAnnotation>
<rdf:RDF
   xmlns:dcterms="http://purl.org/dc/terms/"
   xmlns:rdf="http://www.w3.org/1999/02/22-rdf-syntax-ns#">
  <rdf:Description rdf:about="#Reaction_6">
    <dcterms:created>
      <rdf:Description>
        <dcterms:W3CDTF>2015-10-06T11:47:11Z</dcterms:W3CDTF>
      </rdf:Description>
    </dcterms:created>
  </rdf:Description>
</rdf:RDF>

        </MiriamAnnotation>
        <ListOfSubstrates>
          <Substrate metabolite="Metabolite_19" stoichiometry="1"/>
        </ListOfSubstrates>
        <ListOfProducts>
          <Product metabolite="Metabolite_17" stoichiometry="1"/>
        </ListOfProducts>
        <ListOfModifiers>
          <Modifier metabolite="Metabolite_13" stoichiometry="1"/>
        </ListOfModifiers>
        <ListOfConstants>
          <Constant key="Parameter_4378" name="Kcat" value="185.759"/>
          <Constant key="Parameter_4377" name="km" value="4.76835e+06"/>
        </ListOfConstants>
        <KineticLaw function="Function_40">
          <ListOfCallParameters>
            <CallParameter functionParameter="FunctionParameter_264">
              <SourceParameter reference="Parameter_4378"/>
            </CallParameter>
            <CallParameter functionParameter="FunctionParameter_266">
              <SourceParameter reference="Parameter_4377"/>
            </CallParameter>
            <CallParameter functionParameter="FunctionParameter_254">
              <SourceParameter reference="Metabolite_13"/>
            </CallParameter>
            <CallParameter functionParameter="FunctionParameter_258">
              <SourceParameter reference="Metabolite_19"/>
            </CallParameter>
          </ListOfCallParameters>
        </KineticLaw>
      </Reaction>
      <Reaction key="Reaction_7" name="Mek_Feedback_Deactivation_PP2A" reversible="false" fast="false">
        <MiriamAnnotation>
<rdf:RDF xmlns:dcterms="http://purl.org/dc/terms/" xmlns:rdf="http://www.w3.org/1999/02/22-rdf-syntax-ns#">
  <rdf:Description rdf:about="#Reaction_7">
    <dcterms:created>
      <rdf:Description>
        <dcterms:W3CDTF>2015-09-23T13:07:44Z</dcterms:W3CDTF>
      </rdf:Description>
    </dcterms:created>
  </rdf:Description>
</rdf:RDF>
        </MiriamAnnotation>
        <ListOfSubstrates>
          <Substrate metabolite="Metabolite_17" stoichiometry="1"/>
        </ListOfSubstrates>
        <ListOfProducts>
          <Product metabolite="Metabolite_19" stoichiometry="1"/>
        </ListOfProducts>
        <ListOfModifiers>
          <Modifier metabolite="Metabolite_53" stoichiometry="1"/>
        </ListOfModifiers>
        <ListOfConstants>
          <Constant key="Parameter_4376" name="Kcat" value="2.83243"/>
          <Constant key="Parameter_4375" name="km" value="518753"/>
        </ListOfConstants>
        <KineticLaw function="Function_40">
          <ListOfCallParameters>
            <CallParameter functionParameter="FunctionParameter_264">
              <SourceParameter reference="Parameter_4376"/>
            </CallParameter>
            <CallParameter functionParameter="FunctionParameter_266">
              <SourceParameter reference="Parameter_4375"/>
            </CallParameter>
            <CallParameter functionParameter="FunctionParameter_254">
              <SourceParameter reference="Metabolite_53"/>
            </CallParameter>
            <CallParameter functionParameter="FunctionParameter_258">
              <SourceParameter reference="Metabolite_17"/>
            </CallParameter>
          </ListOfCallParameters>
        </KineticLaw>
      </Reaction>
      <Reaction key="Reaction_8" name="Erk_Activation" reversible="false" fast="false">
        <MiriamAnnotation>
<rdf:RDF xmlns:dcterms="http://purl.org/dc/terms/" xmlns:rdf="http://www.w3.org/1999/02/22-rdf-syntax-ns#">
  <rdf:Description rdf:about="#Reaction_8">
    <dcterms:created>
      <rdf:Description>
        <dcterms:W3CDTF>2015-10-06T10:30:33Z</dcterms:W3CDTF>
      </rdf:Description>
    </dcterms:created>
  </rdf:Description>
</rdf:RDF>
        </MiriamAnnotation>
        <ListOfSubstrates>
          <Substrate metabolite="Metabolite_23" stoichiometry="1"/>
        </ListOfSubstrates>
        <ListOfProducts>
          <Product metabolite="Metabolite_21" stoichiometry="1"/>
        </ListOfProducts>
        <ListOfModifiers>
          <Modifier metabolite="Metabolite_17" stoichiometry="1"/>
        </ListOfModifiers>
        <ListOfConstants>
          <Constant key="Parameter_4374" name="Kcat" value="9.85367"/>
          <Constant key="Parameter_4373" name="km" value="1.00734e+06"/>
        </ListOfConstants>
        <KineticLaw function="Function_40">
          <ListOfCallParameters>
            <CallParameter functionParameter="FunctionParameter_264">
              <SourceParameter reference="Parameter_4374"/>
            </CallParameter>
            <CallParameter functionParameter="FunctionParameter_266">
              <SourceParameter reference="Parameter_4373"/>
            </CallParameter>
            <CallParameter functionParameter="FunctionParameter_254">
              <SourceParameter reference="Metabolite_17"/>
            </CallParameter>
            <CallParameter functionParameter="FunctionParameter_258">
              <SourceParameter reference="Metabolite_23"/>
            </CallParameter>
          </ListOfCallParameters>
        </KineticLaw>
      </Reaction>
      <Reaction key="Reaction_9" name="Erk_Feedback_Deactivation_PP2A" reversible="false" fast="false">
        <MiriamAnnotation>
<rdf:RDF xmlns:dcterms="http://purl.org/dc/terms/" xmlns:rdf="http://www.w3.org/1999/02/22-rdf-syntax-ns#">
  <rdf:Description rdf:about="#Reaction_9">
    <dcterms:created>
      <rdf:Description>
        <dcterms:W3CDTF>2015-09-23T10:56:35Z</dcterms:W3CDTF>
      </rdf:Description>
    </dcterms:created>
  </rdf:Description>
</rdf:RDF>
        </MiriamAnnotation>
        <Comment>
          http://link.springer.com/article/10.1007%2Fs10555-008-9119-x
        </Comment>
        <ListOfSubstrates>
          <Substrate metabolite="Metabolite_21" stoichiometry="1"/>
        </ListOfSubstrates>
        <ListOfProducts>
          <Product metabolite="Metabolite_23" stoichiometry="1"/>
        </ListOfProducts>
        <ListOfModifiers>
          <Modifier metabolite="Metabolite_53" stoichiometry="1"/>
        </ListOfModifiers>
        <ListOfConstants>
          <Constant key="Parameter_4372" name="Kcat" value="8.8912"/>
          <Constant key="Parameter_4371" name="km" value="3.49649e+06"/>
        </ListOfConstants>
        <KineticLaw function="Function_40">
          <ListOfCallParameters>
            <CallParameter functionParameter="FunctionParameter_264">
              <SourceParameter reference="Parameter_4372"/>
            </CallParameter>
            <CallParameter functionParameter="FunctionParameter_266">
              <SourceParameter reference="Parameter_4371"/>
            </CallParameter>
            <CallParameter functionParameter="FunctionParameter_254">
              <SourceParameter reference="Metabolite_53"/>
            </CallParameter>
            <CallParameter functionParameter="FunctionParameter_258">
              <SourceParameter reference="Metabolite_21"/>
            </CallParameter>
          </ListOfCallParameters>
        </KineticLaw>
      </Reaction>
      <Reaction key="Reaction_10" name="P90Rsk_Activation" reversible="false" fast="false">
        <MiriamAnnotation>
<rdf:RDF xmlns:dcterms="http://purl.org/dc/terms/" xmlns:rdf="http://www.w3.org/1999/02/22-rdf-syntax-ns#">
  <rdf:Description rdf:about="#Reaction_10">
    <dcterms:created>
      <rdf:Description>
        <dcterms:W3CDTF>2015-09-23T11:59:28Z</dcterms:W3CDTF>
      </rdf:Description>
    </dcterms:created>
  </rdf:Description>
</rdf:RDF>
        </MiriamAnnotation>
        <ListOfSubstrates>
          <Substrate metabolite="Metabolite_27" stoichiometry="1"/>
        </ListOfSubstrates>
        <ListOfProducts>
          <Product metabolite="Metabolite_25" stoichiometry="1"/>
        </ListOfProducts>
        <ListOfModifiers>
          <Modifier metabolite="Metabolite_21" stoichiometry="1"/>
        </ListOfModifiers>
        <ListOfConstants>
          <Constant key="Parameter_4370" name="Kcat" value="0.0213697"/>
          <Constant key="Parameter_4369" name="km" value="763523"/>
        </ListOfConstants>
        <KineticLaw function="Function_40">
          <ListOfCallParameters>
            <CallParameter functionParameter="FunctionParameter_264">
              <SourceParameter reference="Parameter_4370"/>
            </CallParameter>
            <CallParameter functionParameter="FunctionParameter_266">
              <SourceParameter reference="Parameter_4369"/>
            </CallParameter>
            <CallParameter functionParameter="FunctionParameter_254">
              <SourceParameter reference="Metabolite_21"/>
            </CallParameter>
            <CallParameter functionParameter="FunctionParameter_258">
              <SourceParameter reference="Metabolite_27"/>
            </CallParameter>
          </ListOfCallParameters>
        </KineticLaw>
      </Reaction>
      <Reaction key="Reaction_11" name="P90Rsk_Deactivation" reversible="false" fast="false">
        <MiriamAnnotation>
<rdf:RDF xmlns:dcterms="http://purl.org/dc/terms/" xmlns:rdf="http://www.w3.org/1999/02/22-rdf-syntax-ns#">
  <rdf:Description rdf:about="#Reaction_11">
    <dcterms:created>
      <rdf:Description>
        <dcterms:W3CDTF>2015-10-06T10:29:32Z</dcterms:W3CDTF>
      </rdf:Description>
    </dcterms:created>
  </rdf:Description>
</rdf:RDF>
        </MiriamAnnotation>
        <ListOfSubstrates>
          <Substrate metabolite="Metabolite_25" stoichiometry="1"/>
        </ListOfSubstrates>
        <ListOfProducts>
          <Product metabolite="Metabolite_27" stoichiometry="1"/>
        </ListOfProducts>
        <ListOfConstants>
          <Constant key="Parameter_4368" name="k1" value="0.005"/>
        </ListOfConstants>
        <KineticLaw function="Function_13">
          <ListOfCallParameters>
            <CallParameter functionParameter="FunctionParameter_81">
              <SourceParameter reference="Parameter_4368"/>
            </CallParameter>
            <CallParameter functionParameter="FunctionParameter_79">
              <SourceParameter reference="Metabolite_25"/>
            </CallParameter>
          </ListOfCallParameters>
        </KineticLaw>
      </Reaction>
      <Reaction key="Reaction_12" name="Sos_Feedback_Deactivation_P90Rsk" reversible="false" fast="false">
        <MiriamAnnotation>
<rdf:RDF xmlns:dcterms="http://purl.org/dc/terms/" xmlns:rdf="http://www.w3.org/1999/02/22-rdf-syntax-ns#">
  <rdf:Description rdf:about="#Reaction_12">
    <dcterms:created>
      <rdf:Description>
        <dcterms:W3CDTF>2015-09-23T09:51:40Z</dcterms:W3CDTF>
      </rdf:Description>
    </dcterms:created>
  </rdf:Description>
</rdf:RDF>
        </MiriamAnnotation>
        <Comment>
          https://en.wikipedia.org/wiki/Ribosomal_s6_kinase#/media/File:P90Rsk.svg
        </Comment>
        <ListOfSubstrates>
          <Substrate metabolite="Metabolite_5" stoichiometry="1"/>
        </ListOfSubstrates>
        <ListOfProducts>
          <Product metabolite="Metabolite_7" stoichiometry="1"/>
        </ListOfProducts>
        <ListOfModifiers>
          <Modifier metabolite="Metabolite_25" stoichiometry="1"/>
        </ListOfModifiers>
        <ListOfConstants>
          <Constant key="Parameter_4367" name="Kcat" value="1611.97"/>
          <Constant key="Parameter_4366" name="km" value="896896"/>
        </ListOfConstants>
        <KineticLaw function="Function_40">
          <ListOfCallParameters>
            <CallParameter functionParameter="FunctionParameter_264">
              <SourceParameter reference="Parameter_4367"/>
            </CallParameter>
            <CallParameter functionParameter="FunctionParameter_266">
              <SourceParameter reference="Parameter_4366"/>
            </CallParameter>
            <CallParameter functionParameter="FunctionParameter_254">
              <SourceParameter reference="Metabolite_25"/>
            </CallParameter>
            <CallParameter functionParameter="FunctionParameter_258">
              <SourceParameter reference="Metabolite_5"/>
            </CallParameter>
          </ListOfCallParameters>
        </KineticLaw>
      </Reaction>
      <Reaction key="Reaction_13" name="PI3K_Activation_RTK" reversible="false" fast="false">
        <MiriamAnnotation>
<rdf:RDF xmlns:dcterms="http://purl.org/dc/terms/" xmlns:rdf="http://www.w3.org/1999/02/22-rdf-syntax-ns#">
  <rdf:Description rdf:about="#Reaction_13">
    <dcterms:created>
      <rdf:Description>
        <dcterms:W3CDTF>2015-09-23T13:14:12Z</dcterms:W3CDTF>
      </rdf:Description>
    </dcterms:created>
  </rdf:Description>
</rdf:RDF>
        </MiriamAnnotation>
        <ListOfSubstrates>
          <Substrate metabolite="Metabolite_31" stoichiometry="1"/>
        </ListOfSubstrates>
        <ListOfProducts>
          <Product metabolite="Metabolite_29" stoichiometry="1"/>
        </ListOfProducts>
        <ListOfModifiers>
          <Modifier metabolite="Metabolite_1" stoichiometry="1"/>
        </ListOfModifiers>
        <ListOfConstants>
          <Constant key="Parameter_4365" name="Kcat" value="10.6737"/>
          <Constant key="Parameter_4364" name="km" value="184912"/>
        </ListOfConstants>
        <KineticLaw function="Function_40">
          <ListOfCallParameters>
            <CallParameter functionParameter="FunctionParameter_264">
              <SourceParameter reference="Parameter_4365"/>
            </CallParameter>
            <CallParameter functionParameter="FunctionParameter_266">
              <SourceParameter reference="Parameter_4364"/>
            </CallParameter>
            <CallParameter functionParameter="FunctionParameter_254">
              <SourceParameter reference="Metabolite_1"/>
            </CallParameter>
            <CallParameter functionParameter="FunctionParameter_258">
              <SourceParameter reference="Metabolite_31"/>
            </CallParameter>
          </ListOfCallParameters>
        </KineticLaw>
      </Reaction>
      <Reaction key="Reaction_14" name="PI3K_Activation_Ras" reversible="false" fast="false">
        <MiriamAnnotation>
<rdf:RDF xmlns:dcterms="http://purl.org/dc/terms/" xmlns:rdf="http://www.w3.org/1999/02/22-rdf-syntax-ns#">
  <rdf:Description rdf:about="#Reaction_14">
    <dcterms:created>
      <rdf:Description>
        <dcterms:W3CDTF>2015-09-23T13:14:08Z</dcterms:W3CDTF>
      </rdf:Description>
    </dcterms:created>
  </rdf:Description>
</rdf:RDF>
        </MiriamAnnotation>
        <ListOfSubstrates>
          <Substrate metabolite="Metabolite_31" stoichiometry="1"/>
        </ListOfSubstrates>
        <ListOfProducts>
          <Product metabolite="Metabolite_29" stoichiometry="1"/>
        </ListOfProducts>
        <ListOfModifiers>
          <Modifier metabolite="Metabolite_9" stoichiometry="1"/>
        </ListOfModifiers>
        <ListOfConstants>
          <Constant key="Parameter_4363" name="Kcat" value="0.0771067"/>
          <Constant key="Parameter_4362" name="km" value="272056"/>
        </ListOfConstants>
        <KineticLaw function="Function_40">
          <ListOfCallParameters>
            <CallParameter functionParameter="FunctionParameter_264">
              <SourceParameter reference="Parameter_4363"/>
            </CallParameter>
            <CallParameter functionParameter="FunctionParameter_266">
              <SourceParameter reference="Parameter_4362"/>
            </CallParameter>
            <CallParameter functionParameter="FunctionParameter_254">
              <SourceParameter reference="Metabolite_9"/>
            </CallParameter>
            <CallParameter functionParameter="FunctionParameter_258">
              <SourceParameter reference="Metabolite_31"/>
            </CallParameter>
          </ListOfCallParameters>
        </KineticLaw>
      </Reaction>
      <Reaction key="Reaction_15" name="PI3K_Deactivation" reversible="false" fast="false">
        <MiriamAnnotation>
<rdf:RDF xmlns:dcterms="http://purl.org/dc/terms/" xmlns:rdf="http://www.w3.org/1999/02/22-rdf-syntax-ns#">
  <rdf:Description rdf:about="#Reaction_15">
    <dcterms:created>
      <rdf:Description>
        <dcterms:W3CDTF>2015-09-23T13:13:56Z</dcterms:W3CDTF>
      </rdf:Description>
    </dcterms:created>
  </rdf:Description>
</rdf:RDF>
        </MiriamAnnotation>
        <ListOfSubstrates>
          <Substrate metabolite="Metabolite_29" stoichiometry="1"/>
        </ListOfSubstrates>
        <ListOfProducts>
          <Product metabolite="Metabolite_31" stoichiometry="1"/>
        </ListOfProducts>
        <ListOfConstants>
          <Constant key="Parameter_4361" name="k1" value="0.005"/>
        </ListOfConstants>
        <KineticLaw function="Function_13">
          <ListOfCallParameters>
            <CallParameter functionParameter="FunctionParameter_81">
              <SourceParameter reference="Parameter_4361"/>
            </CallParameter>
            <CallParameter functionParameter="FunctionParameter_79">
              <SourceParameter reference="Metabolite_29"/>
            </CallParameter>
          </ListOfCallParameters>
        </KineticLaw>
      </Reaction>
      <Reaction key="Reaction_16" name="Akt_Activation_PI3K" reversible="false" fast="false">
        <MiriamAnnotation>
<rdf:RDF xmlns:dcterms="http://purl.org/dc/terms/" xmlns:rdf="http://www.w3.org/1999/02/22-rdf-syntax-ns#">
  <rdf:Description rdf:about="#Reaction_16">
    <dcterms:created>
      <rdf:Description>
        <dcterms:W3CDTF>2015-09-24T12:43:45Z</dcterms:W3CDTF>
      </rdf:Description>
    </dcterms:created>
  </rdf:Description>
</rdf:RDF>
        </MiriamAnnotation>
        <ListOfSubstrates>
          <Substrate metabolite="Metabolite_35" stoichiometry="1"/>
        </ListOfSubstrates>
        <ListOfProducts>
          <Product metabolite="Metabolite_33" stoichiometry="1"/>
        </ListOfProducts>
        <ListOfModifiers>
          <Modifier metabolite="Metabolite_29" stoichiometry="1"/>
        </ListOfModifiers>
        <ListOfConstants>
          <Constant key="Parameter_4360" name="Kcat" value="0.0566279"/>
          <Constant key="Parameter_4359" name="km" value="653951"/>
        </ListOfConstants>
        <KineticLaw function="Function_40">
          <ListOfCallParameters>
            <CallParameter functionParameter="FunctionParameter_264">
              <SourceParameter reference="Parameter_4360"/>
            </CallParameter>
            <CallParameter functionParameter="FunctionParameter_266">
              <SourceParameter reference="Parameter_4359"/>
            </CallParameter>
            <CallParameter functionParameter="FunctionParameter_254">
              <SourceParameter reference="Metabolite_29"/>
            </CallParameter>
            <CallParameter functionParameter="FunctionParameter_258">
              <SourceParameter reference="Metabolite_35"/>
            </CallParameter>
          </ListOfCallParameters>
        </KineticLaw>
      </Reaction>
      <Reaction key="Reaction_17" name="Raf1_Deactivation_Akt" reversible="false" fast="false">
        <MiriamAnnotation>
<rdf:RDF xmlns:dcterms="http://purl.org/dc/terms/" xmlns:rdf="http://www.w3.org/1999/02/22-rdf-syntax-ns#">
  <rdf:Description rdf:about="#Reaction_17">
    <dcterms:created>
      <rdf:Description>
        <dcterms:W3CDTF>2015-10-06T10:45:52Z</dcterms:W3CDTF>
      </rdf:Description>
    </dcterms:created>
  </rdf:Description>
</rdf:RDF>
        </MiriamAnnotation>
        <ListOfSubstrates>
          <Substrate metabolite="Metabolite_13" stoichiometry="1"/>
        </ListOfSubstrates>
        <ListOfProducts>
          <Product metabolite="Metabolite_15" stoichiometry="1"/>
        </ListOfProducts>
        <ListOfModifiers>
          <Modifier metabolite="Metabolite_33" stoichiometry="1"/>
        </ListOfModifiers>
        <ListOfConstants>
          <Constant key="Parameter_4358" name="Kcat" value="15.1212"/>
          <Constant key="Parameter_4357" name="km" value="119355"/>
        </ListOfConstants>
        <KineticLaw function="Function_40">
          <ListOfCallParameters>
            <CallParameter functionParameter="FunctionParameter_264">
              <SourceParameter reference="Parameter_4358"/>
            </CallParameter>
            <CallParameter functionParameter="FunctionParameter_266">
              <SourceParameter reference="Parameter_4357"/>
            </CallParameter>
            <CallParameter functionParameter="FunctionParameter_254">
              <SourceParameter reference="Metabolite_33"/>
            </CallParameter>
            <CallParameter functionParameter="FunctionParameter_258">
              <SourceParameter reference="Metabolite_13"/>
            </CallParameter>
          </ListOfCallParameters>
        </KineticLaw>
      </Reaction>
      <Reaction key="Reaction_18" name="RTK_Degradation" reversible="false" fast="false">
        <MiriamAnnotation>
<rdf:RDF xmlns:dcterms="http://purl.org/dc/terms/" xmlns:rdf="http://www.w3.org/1999/02/22-rdf-syntax-ns#">
  <rdf:Description rdf:about="#Reaction_18">
    <dcterms:created>
      <rdf:Description>
        <dcterms:W3CDTF>2015-09-23T11:51:50Z</dcterms:W3CDTF>
      </rdf:Description>
    </dcterms:created>
  </rdf:Description>
</rdf:RDF>
        </MiriamAnnotation>
        <ListOfSubstrates>
          <Substrate metabolite="Metabolite_1" stoichiometry="1"/>
        </ListOfSubstrates>
        <ListOfProducts>
          <Product metabolite="Metabolite_37" stoichiometry="1"/>
        </ListOfProducts>
        <ListOfConstants>
          <Constant key="Parameter_4356" name="k1" value="0.2"/>
        </ListOfConstants>
        <KineticLaw function="Function_13">
          <ListOfCallParameters>
            <CallParameter functionParameter="FunctionParameter_81">
              <SourceParameter reference="Parameter_4356"/>
            </CallParameter>
            <CallParameter functionParameter="FunctionParameter_79">
              <SourceParameter reference="Metabolite_1"/>
            </CallParameter>
          </ListOfCallParameters>
        </KineticLaw>
      </Reaction>
      <Reaction key="Reaction_19" name="C3G_Activation" reversible="false" fast="false">
        <MiriamAnnotation>
<rdf:RDF
   xmlns:dcterms="http://purl.org/dc/terms/"
   xmlns:rdf="http://www.w3.org/1999/02/22-rdf-syntax-ns#">
  <rdf:Description rdf:about="#Reaction_19">
    <dcterms:created>
      <rdf:Description>
        <dcterms:W3CDTF>2015-10-06T11:51:27Z</dcterms:W3CDTF>
      </rdf:Description>
    </dcterms:created>
  </rdf:Description>
</rdf:RDF>

        </MiriamAnnotation>
        <ListOfSubstrates>
          <Substrate metabolite="Metabolite_41" stoichiometry="1"/>
        </ListOfSubstrates>
        <ListOfProducts>
          <Product metabolite="Metabolite_39" stoichiometry="1"/>
        </ListOfProducts>
        <ListOfModifiers>
          <Modifier metabolite="Metabolite_1" stoichiometry="1"/>
        </ListOfModifiers>
        <ListOfConstants>
          <Constant key="Parameter_4355" name="km" value="6.08607e+06"/>
          <Constant key="Parameter_4354" name="Kcat" value="694.731"/>
        </ListOfConstants>
        <KineticLaw function="Function_40">
          <ListOfCallParameters>
            <CallParameter functionParameter="FunctionParameter_264">
              <SourceParameter reference="Parameter_4354"/>
            </CallParameter>
            <CallParameter functionParameter="FunctionParameter_266">
              <SourceParameter reference="Parameter_4355"/>
            </CallParameter>
            <CallParameter functionParameter="FunctionParameter_254">
              <SourceParameter reference="Metabolite_1"/>
            </CallParameter>
            <CallParameter functionParameter="FunctionParameter_258">
              <SourceParameter reference="Metabolite_41"/>
            </CallParameter>
          </ListOfCallParameters>
        </KineticLaw>
      </Reaction>
      <Reaction key="Reaction_20" name="C3G_Deactivation" reversible="false" fast="false">
        <MiriamAnnotation>
<rdf:RDF xmlns:dcterms="http://purl.org/dc/terms/" xmlns:rdf="http://www.w3.org/1999/02/22-rdf-syntax-ns#">
  <rdf:Description rdf:about="#Reaction_20">
    <dcterms:created>
      <rdf:Description>
        <dcterms:W3CDTF>2015-10-06T11:51:29Z</dcterms:W3CDTF>
      </rdf:Description>
    </dcterms:created>
  </rdf:Description>
</rdf:RDF>
        </MiriamAnnotation>
        <ListOfSubstrates>
          <Substrate metabolite="Metabolite_39" stoichiometry="1"/>
        </ListOfSubstrates>
        <ListOfProducts>
          <Product metabolite="Metabolite_41" stoichiometry="1"/>
        </ListOfProducts>
        <ListOfConstants>
          <Constant key="Parameter_4353" name="k1" value="2.5"/>
        </ListOfConstants>
        <KineticLaw function="Function_13">
          <ListOfCallParameters>
            <CallParameter functionParameter="FunctionParameter_81">
              <SourceParameter reference="Parameter_4353"/>
            </CallParameter>
            <CallParameter functionParameter="FunctionParameter_79">
              <SourceParameter reference="Metabolite_39"/>
            </CallParameter>
          </ListOfCallParameters>
        </KineticLaw>
      </Reaction>
      <Reaction key="Reaction_21" name="Rap1_Activation" reversible="false" fast="false">
        <MiriamAnnotation>
<rdf:RDF xmlns:dcterms="http://purl.org/dc/terms/" xmlns:rdf="http://www.w3.org/1999/02/22-rdf-syntax-ns#">
  <rdf:Description rdf:about="#Reaction_21">
    <dcterms:created>
      <rdf:Description>
        <dcterms:W3CDTF>2015-10-06T12:00:45Z</dcterms:W3CDTF>
      </rdf:Description>
    </dcterms:created>
  </rdf:Description>
</rdf:RDF>
        </MiriamAnnotation>
        <ListOfSubstrates>
          <Substrate metabolite="Metabolite_45" stoichiometry="1"/>
        </ListOfSubstrates>
        <ListOfProducts>
          <Product metabolite="Metabolite_43" stoichiometry="1"/>
        </ListOfProducts>
        <ListOfModifiers>
          <Modifier metabolite="Metabolite_39" stoichiometry="1"/>
        </ListOfModifiers>
        <ListOfConstants>
          <Constant key="Parameter_4352" name="km" value="35954.3"/>
          <Constant key="Parameter_4351" name="Kcat" value="32.344"/>
        </ListOfConstants>
        <KineticLaw function="Function_40">
          <ListOfCallParameters>
            <CallParameter functionParameter="FunctionParameter_264">
              <SourceParameter reference="Parameter_4351"/>
            </CallParameter>
            <CallParameter functionParameter="FunctionParameter_266">
              <SourceParameter reference="Parameter_4352"/>
            </CallParameter>
            <CallParameter functionParameter="FunctionParameter_254">
              <SourceParameter reference="Metabolite_39"/>
            </CallParameter>
            <CallParameter functionParameter="FunctionParameter_258">
              <SourceParameter reference="Metabolite_45"/>
            </CallParameter>
          </ListOfCallParameters>
        </KineticLaw>
      </Reaction>
      <Reaction key="Reaction_22" name="Rap1_Feedback_Deactivation_Rap1Gap" reversible="false" fast="false">
        <MiriamAnnotation>
<rdf:RDF xmlns:dcterms="http://purl.org/dc/terms/" xmlns:rdf="http://www.w3.org/1999/02/22-rdf-syntax-ns#">
  <rdf:Description rdf:about="#Reaction_22">
    <dcterms:created>
      <rdf:Description>
        <dcterms:W3CDTF>2015-10-06T12:00:49Z</dcterms:W3CDTF>
      </rdf:Description>
    </dcterms:created>
  </rdf:Description>
</rdf:RDF>
        </MiriamAnnotation>
        <ListOfSubstrates>
          <Substrate metabolite="Metabolite_43" stoichiometry="1"/>
        </ListOfSubstrates>
        <ListOfProducts>
          <Product metabolite="Metabolite_45" stoichiometry="1"/>
        </ListOfProducts>
        <ListOfModifiers>
          <Modifier metabolite="Metabolite_59" stoichiometry="1"/>
        </ListOfModifiers>
        <ListOfConstants>
          <Constant key="Parameter_4350" name="km" value="1.43241e+06"/>
          <Constant key="Parameter_4349" name="Kcat" value="1509.36"/>
        </ListOfConstants>
        <KineticLaw function="Function_40">
          <ListOfCallParameters>
            <CallParameter functionParameter="FunctionParameter_264">
              <SourceParameter reference="Parameter_4349"/>
            </CallParameter>
            <CallParameter functionParameter="FunctionParameter_266">
              <SourceParameter reference="Parameter_4350"/>
            </CallParameter>
            <CallParameter functionParameter="FunctionParameter_254">
              <SourceParameter reference="Metabolite_59"/>
            </CallParameter>
            <CallParameter functionParameter="FunctionParameter_258">
              <SourceParameter reference="Metabolite_43"/>
            </CallParameter>
          </ListOfCallParameters>
        </KineticLaw>
      </Reaction>
      <Reaction key="Reaction_25" name="Mek_Activation_bRaf" reversible="false" fast="false">
        <MiriamAnnotation>
<rdf:RDF
   xmlns:dcterms="http://purl.org/dc/terms/"
   xmlns:rdf="http://www.w3.org/1999/02/22-rdf-syntax-ns#">
  <rdf:Description rdf:about="#Reaction_25">
    <dcterms:created>
      <rdf:Description>
        <dcterms:W3CDTF>2015-10-06T11:54:34Z</dcterms:W3CDTF>
      </rdf:Description>
    </dcterms:created>
  </rdf:Description>
</rdf:RDF>

        </MiriamAnnotation>
        <ListOfSubstrates>
          <Substrate metabolite="Metabolite_19" stoichiometry="1"/>
        </ListOfSubstrates>
        <ListOfProducts>
          <Product metabolite="Metabolite_17" stoichiometry="1"/>
        </ListOfProducts>
        <ListOfModifiers>
          <Modifier metabolite="Metabolite_96" stoichiometry="1"/>
        </ListOfModifiers>
        <ListOfConstants>
          <Constant key="Parameter_4344" name="km" value="4.76835e+06"/>
          <Constant key="Parameter_4343" name="Kcat" value="185.759"/>
        </ListOfConstants>
        <KineticLaw function="Function_40">
          <ListOfCallParameters>
            <CallParameter functionParameter="FunctionParameter_264">
              <SourceParameter reference="Parameter_4343"/>
            </CallParameter>
            <CallParameter functionParameter="FunctionParameter_266">
              <SourceParameter reference="Parameter_4344"/>
            </CallParameter>
            <CallParameter functionParameter="FunctionParameter_254">
              <SourceParameter reference="Metabolite_96"/>
            </CallParameter>
            <CallParameter functionParameter="FunctionParameter_258">
              <SourceParameter reference="Metabolite_19"/>
            </CallParameter>
          </ListOfCallParameters>
        </KineticLaw>
      </Reaction>
      <Reaction key="Reaction_26" name="RTK_Production" reversible="false" fast="false">
        <MiriamAnnotation>
<rdf:RDF xmlns:dcterms="http://purl.org/dc/terms/" xmlns:rdf="http://www.w3.org/1999/02/22-rdf-syntax-ns#">
  <rdf:Description rdf:about="#Reaction_26">
    <dcterms:created>
      <rdf:Description>
        <dcterms:W3CDTF>2015-09-23T09:53:27Z</dcterms:W3CDTF>
      </rdf:Description>
    </dcterms:created>
  </rdf:Description>
</rdf:RDF>
        </MiriamAnnotation>
        <ListOfSubstrates>
          <Substrate metabolite="Metabolite_61" stoichiometry="1"/>
        </ListOfSubstrates>
        <ListOfProducts>
          <Product metabolite="Metabolite_3" stoichiometry="1"/>
        </ListOfProducts>
        <ListOfConstants>
          <Constant key="Parameter_4342" name="v" value="100"/>
        </ListOfConstants>
        <KineticLaw function="Function_6">
          <ListOfCallParameters>
            <CallParameter functionParameter="FunctionParameter_49">
              <SourceParameter reference="Parameter_4342"/>
            </CallParameter>
          </ListOfCallParameters>
        </KineticLaw>
      </Reaction>
      <Reaction key="Reaction_27" name="RTK_Degradation_Free" reversible="false" fast="false">
        <MiriamAnnotation>
<rdf:RDF xmlns:dcterms="http://purl.org/dc/terms/" xmlns:rdf="http://www.w3.org/1999/02/22-rdf-syntax-ns#">
  <rdf:Description rdf:about="#Reaction_27">
    <dcterms:created>
      <rdf:Description>
        <dcterms:W3CDTF>2015-09-23T11:52:26Z</dcterms:W3CDTF>
      </rdf:Description>
    </dcterms:created>
  </rdf:Description>
</rdf:RDF>
        </MiriamAnnotation>
        <ListOfSubstrates>
          <Substrate metabolite="Metabolite_3" stoichiometry="1"/>
        </ListOfSubstrates>
        <ListOfProducts>
          <Product metabolite="Metabolite_37" stoichiometry="1"/>
        </ListOfProducts>
        <ListOfConstants>
          <Constant key="Parameter_4341" name="k1" value="0.00125"/>
        </ListOfConstants>
        <KineticLaw function="Function_13">
          <ListOfCallParameters>
            <CallParameter functionParameter="FunctionParameter_81">
              <SourceParameter reference="Parameter_4341"/>
            </CallParameter>
            <CallParameter functionParameter="FunctionParameter_79">
              <SourceParameter reference="Metabolite_3"/>
            </CallParameter>
          </ListOfCallParameters>
        </KineticLaw>
      </Reaction>
      <Reaction key="Reaction_29" name="PIP3_Activation" reversible="false" fast="false">
        <MiriamAnnotation>
<rdf:RDF xmlns:dcterms="http://purl.org/dc/terms/" xmlns:rdf="http://www.w3.org/1999/02/22-rdf-syntax-ns#">
  <rdf:Description rdf:about="#Reaction_29">
    <dcterms:created>
      <rdf:Description>
        <dcterms:W3CDTF>2015-09-23T12:11:07Z</dcterms:W3CDTF>
      </rdf:Description>
    </dcterms:created>
  </rdf:Description>
</rdf:RDF>
        </MiriamAnnotation>
        <ListOfSubstrates>
          <Substrate metabolite="Metabolite_65" stoichiometry="1"/>
        </ListOfSubstrates>
        <ListOfProducts>
          <Product metabolite="Metabolite_63" stoichiometry="1"/>
        </ListOfProducts>
        <ListOfModifiers>
          <Modifier metabolite="Metabolite_29" stoichiometry="1"/>
        </ListOfModifiers>
        <ListOfConstants>
          <Constant key="Parameter_4338" name="Kcat" value="0.0566279"/>
          <Constant key="Parameter_4337" name="km" value="653951"/>
        </ListOfConstants>
        <KineticLaw function="Function_40">
          <ListOfCallParameters>
            <CallParameter functionParameter="FunctionParameter_264">
              <SourceParameter reference="Parameter_4338"/>
            </CallParameter>
            <CallParameter functionParameter="FunctionParameter_266">
              <SourceParameter reference="Parameter_4337"/>
            </CallParameter>
            <CallParameter functionParameter="FunctionParameter_254">
              <SourceParameter reference="Metabolite_29"/>
            </CallParameter>
            <CallParameter functionParameter="FunctionParameter_258">
              <SourceParameter reference="Metabolite_65"/>
            </CallParameter>
          </ListOfCallParameters>
        </KineticLaw>
      </Reaction>
      <Reaction key="Reaction_30" name="PIP3_Feedback_Deactivation_PTEN" reversible="false" fast="false">
        <MiriamAnnotation>
<rdf:RDF xmlns:dcterms="http://purl.org/dc/terms/" xmlns:rdf="http://www.w3.org/1999/02/22-rdf-syntax-ns#">
  <rdf:Description rdf:about="#Reaction_30">
    <dcterms:created>
      <rdf:Description>
        <dcterms:W3CDTF>2015-09-23T13:07:44Z</dcterms:W3CDTF>
      </rdf:Description>
    </dcterms:created>
  </rdf:Description>
</rdf:RDF>
        </MiriamAnnotation>
        <ListOfSubstrates>
          <Substrate metabolite="Metabolite_63" stoichiometry="1"/>
        </ListOfSubstrates>
        <ListOfProducts>
          <Product metabolite="Metabolite_65" stoichiometry="1"/>
        </ListOfProducts>
        <ListOfModifiers>
          <Modifier metabolite="Metabolite_67" stoichiometry="1"/>
        </ListOfModifiers>
        <ListOfConstants>
          <Constant key="Parameter_4336" name="Kcat" value="2.83243"/>
          <Constant key="Parameter_4335" name="km" value="518753"/>
        </ListOfConstants>
        <KineticLaw function="Function_40">
          <ListOfCallParameters>
            <CallParameter functionParameter="FunctionParameter_264">
              <SourceParameter reference="Parameter_4336"/>
            </CallParameter>
            <CallParameter functionParameter="FunctionParameter_266">
              <SourceParameter reference="Parameter_4335"/>
            </CallParameter>
            <CallParameter functionParameter="FunctionParameter_254">
              <SourceParameter reference="Metabolite_67"/>
            </CallParameter>
            <CallParameter functionParameter="FunctionParameter_258">
              <SourceParameter reference="Metabolite_63"/>
            </CallParameter>
          </ListOfCallParameters>
        </KineticLaw>
      </Reaction>
      <Reaction key="Reaction_31" name="Akt_Activation_PIP3" reversible="false" fast="false">
        <MiriamAnnotation>
<rdf:RDF xmlns:dcterms="http://purl.org/dc/terms/" xmlns:rdf="http://www.w3.org/1999/02/22-rdf-syntax-ns#">
  <rdf:Description rdf:about="#Reaction_31">
    <dcterms:created>
      <rdf:Description>
        <dcterms:W3CDTF>2015-09-24T12:43:45Z</dcterms:W3CDTF>
      </rdf:Description>
    </dcterms:created>
  </rdf:Description>
</rdf:RDF>
        </MiriamAnnotation>
        <ListOfSubstrates>
          <Substrate metabolite="Metabolite_35" stoichiometry="1"/>
        </ListOfSubstrates>
        <ListOfProducts>
          <Product metabolite="Metabolite_33" stoichiometry="1"/>
        </ListOfProducts>
        <ListOfModifiers>
          <Modifier metabolite="Metabolite_63" stoichiometry="1"/>
        </ListOfModifiers>
        <ListOfConstants>
          <Constant key="Parameter_4334" name="Kcat" value="0.0566279"/>
          <Constant key="Parameter_4333" name="km" value="653951"/>
        </ListOfConstants>
        <KineticLaw function="Function_40">
          <ListOfCallParameters>
            <CallParameter functionParameter="FunctionParameter_264">
              <SourceParameter reference="Parameter_4334"/>
            </CallParameter>
            <CallParameter functionParameter="FunctionParameter_266">
              <SourceParameter reference="Parameter_4333"/>
            </CallParameter>
            <CallParameter functionParameter="FunctionParameter_254">
              <SourceParameter reference="Metabolite_63"/>
            </CallParameter>
            <CallParameter functionParameter="FunctionParameter_258">
              <SourceParameter reference="Metabolite_35"/>
            </CallParameter>
          </ListOfCallParameters>
        </KineticLaw>
      </Reaction>
      <Reaction key="Reaction_32" name="PI3K_Activation_IRS1" reversible="false" fast="false">
        <MiriamAnnotation>
<rdf:RDF
   xmlns:dcterms="http://purl.org/dc/terms/"
   xmlns:rdf="http://www.w3.org/1999/02/22-rdf-syntax-ns#">
  <rdf:Description rdf:about="#Reaction_32">
    <dcterms:created>
      <rdf:Description>
        <dcterms:W3CDTF>2015-09-23T13:14:12Z</dcterms:W3CDTF>
      </rdf:Description>
    </dcterms:created>
  </rdf:Description>
</rdf:RDF>

        </MiriamAnnotation>
        <ListOfSubstrates>
          <Substrate metabolite="Metabolite_31" stoichiometry="1"/>
        </ListOfSubstrates>
        <ListOfProducts>
          <Product metabolite="Metabolite_29" stoichiometry="1"/>
        </ListOfProducts>
        <ListOfModifiers>
          <Modifier metabolite="Metabolite_69" stoichiometry="1"/>
        </ListOfModifiers>
        <ListOfConstants>
          <Constant key="Parameter_4332" name="Kcat" value="0.0771067"/>
          <Constant key="Parameter_4331" name="km" value="272056"/>
        </ListOfConstants>
        <KineticLaw function="Function_40">
          <ListOfCallParameters>
            <CallParameter functionParameter="FunctionParameter_264">
              <SourceParameter reference="Parameter_4332"/>
            </CallParameter>
            <CallParameter functionParameter="FunctionParameter_266">
              <SourceParameter reference="Parameter_4331"/>
            </CallParameter>
            <CallParameter functionParameter="FunctionParameter_254">
              <SourceParameter reference="Metabolite_69"/>
            </CallParameter>
            <CallParameter functionParameter="FunctionParameter_258">
              <SourceParameter reference="Metabolite_31"/>
            </CallParameter>
          </ListOfCallParameters>
        </KineticLaw>
      </Reaction>
      <Reaction key="Reaction_33" name="IRS1_Activation" reversible="false" fast="false">
        <MiriamAnnotation>
<rdf:RDF xmlns:dcterms="http://purl.org/dc/terms/" xmlns:rdf="http://www.w3.org/1999/02/22-rdf-syntax-ns#">
  <rdf:Description rdf:about="#Reaction_33">
    <dcterms:created>
      <rdf:Description>
        <dcterms:W3CDTF>2015-09-23T13:04:00Z</dcterms:W3CDTF>
      </rdf:Description>
    </dcterms:created>
  </rdf:Description>
</rdf:RDF>
        </MiriamAnnotation>
        <ListOfSubstrates>
          <Substrate metabolite="Metabolite_71" stoichiometry="1"/>
        </ListOfSubstrates>
        <ListOfProducts>
          <Product metabolite="Metabolite_69" stoichiometry="1"/>
        </ListOfProducts>
        <ListOfModifiers>
          <Modifier metabolite="Metabolite_1" stoichiometry="1"/>
        </ListOfModifiers>
        <ListOfConstants>
          <Constant key="Parameter_4330" name="Kcat" value="10.6737"/>
          <Constant key="Parameter_4329" name="km" value="184912"/>
        </ListOfConstants>
        <KineticLaw function="Function_40">
          <ListOfCallParameters>
            <CallParameter functionParameter="FunctionParameter_264">
              <SourceParameter reference="Parameter_4330"/>
            </CallParameter>
            <CallParameter functionParameter="FunctionParameter_266">
              <SourceParameter reference="Parameter_4329"/>
            </CallParameter>
            <CallParameter functionParameter="FunctionParameter_254">
              <SourceParameter reference="Metabolite_1"/>
            </CallParameter>
            <CallParameter functionParameter="FunctionParameter_258">
              <SourceParameter reference="Metabolite_71"/>
            </CallParameter>
          </ListOfCallParameters>
        </KineticLaw>
      </Reaction>
      <Reaction key="Reaction_34" name="PDK1_Activation" reversible="false" fast="false">
        <MiriamAnnotation>
<rdf:RDF xmlns:dcterms="http://purl.org/dc/terms/" xmlns:rdf="http://www.w3.org/1999/02/22-rdf-syntax-ns#">
  <rdf:Description rdf:about="#Reaction_34">
    <dcterms:created>
      <rdf:Description>
        <dcterms:W3CDTF>2015-09-23T13:14:12Z</dcterms:W3CDTF>
      </rdf:Description>
    </dcterms:created>
  </rdf:Description>
</rdf:RDF>
        </MiriamAnnotation>
        <ListOfSubstrates>
          <Substrate metabolite="Metabolite_73" stoichiometry="1"/>
        </ListOfSubstrates>
        <ListOfProducts>
          <Product metabolite="Metabolite_75" stoichiometry="1"/>
        </ListOfProducts>
        <ListOfModifiers>
          <Modifier metabolite="Metabolite_63" stoichiometry="1"/>
        </ListOfModifiers>
        <ListOfConstants>
          <Constant key="Parameter_4328" name="Kcat" value="9.85367"/>
          <Constant key="Parameter_4327" name="km" value="1.00734e+06"/>
        </ListOfConstants>
        <KineticLaw function="Function_40">
          <ListOfCallParameters>
            <CallParameter functionParameter="FunctionParameter_264">
              <SourceParameter reference="Parameter_4328"/>
            </CallParameter>
            <CallParameter functionParameter="FunctionParameter_266">
              <SourceParameter reference="Parameter_4327"/>
            </CallParameter>
            <CallParameter functionParameter="FunctionParameter_254">
              <SourceParameter reference="Metabolite_63"/>
            </CallParameter>
            <CallParameter functionParameter="FunctionParameter_258">
              <SourceParameter reference="Metabolite_73"/>
            </CallParameter>
          </ListOfCallParameters>
        </KineticLaw>
      </Reaction>
      <Reaction key="Reaction_35" name="PDK1_Deactivation" reversible="false" fast="false">
        <MiriamAnnotation>
<rdf:RDF xmlns:dcterms="http://purl.org/dc/terms/" xmlns:rdf="http://www.w3.org/1999/02/22-rdf-syntax-ns#">
  <rdf:Description rdf:about="#Reaction_35">
    <dcterms:created>
      <rdf:Description>
        <dcterms:W3CDTF>2015-09-23T13:16:35Z</dcterms:W3CDTF>
      </rdf:Description>
    </dcterms:created>
  </rdf:Description>
</rdf:RDF>
        </MiriamAnnotation>
        <ListOfSubstrates>
          <Substrate metabolite="Metabolite_75" stoichiometry="1"/>
        </ListOfSubstrates>
        <ListOfProducts>
          <Product metabolite="Metabolite_73" stoichiometry="1"/>
        </ListOfProducts>
        <ListOfConstants>
          <Constant key="Parameter_4326" name="k1" value="2.5"/>
        </ListOfConstants>
        <KineticLaw function="Function_13">
          <ListOfCallParameters>
            <CallParameter functionParameter="FunctionParameter_81">
              <SourceParameter reference="Parameter_4326"/>
            </CallParameter>
            <CallParameter functionParameter="FunctionParameter_79">
              <SourceParameter reference="Metabolite_75"/>
            </CallParameter>
          </ListOfCallParameters>
        </KineticLaw>
      </Reaction>
      <Reaction key="Reaction_36" name="Akt_Activation_PDK1" reversible="false" fast="false">
        <MiriamAnnotation>
<rdf:RDF xmlns:dcterms="http://purl.org/dc/terms/" xmlns:rdf="http://www.w3.org/1999/02/22-rdf-syntax-ns#">
  <rdf:Description rdf:about="#Reaction_36">
    <dcterms:created>
      <rdf:Description>
        <dcterms:W3CDTF>2015-09-24T12:43:45Z</dcterms:W3CDTF>
      </rdf:Description>
    </dcterms:created>
  </rdf:Description>
</rdf:RDF>
        </MiriamAnnotation>
        <ListOfSubstrates>
          <Substrate metabolite="Metabolite_35" stoichiometry="1"/>
        </ListOfSubstrates>
        <ListOfProducts>
          <Product metabolite="Metabolite_33" stoichiometry="1"/>
        </ListOfProducts>
        <ListOfModifiers>
          <Modifier metabolite="Metabolite_75" stoichiometry="1"/>
        </ListOfModifiers>
        <ListOfConstants>
          <Constant key="Parameter_4325" name="Kcat" value="0.0566279"/>
          <Constant key="Parameter_4324" name="km" value="653951"/>
        </ListOfConstants>
        <KineticLaw function="Function_40">
          <ListOfCallParameters>
            <CallParameter functionParameter="FunctionParameter_264">
              <SourceParameter reference="Parameter_4325"/>
            </CallParameter>
            <CallParameter functionParameter="FunctionParameter_266">
              <SourceParameter reference="Parameter_4324"/>
            </CallParameter>
            <CallParameter functionParameter="FunctionParameter_254">
              <SourceParameter reference="Metabolite_75"/>
            </CallParameter>
            <CallParameter functionParameter="FunctionParameter_258">
              <SourceParameter reference="Metabolite_35"/>
            </CallParameter>
          </ListOfCallParameters>
        </KineticLaw>
      </Reaction>
      <Reaction key="Reaction_37" name="Akt_Feedback_Activation_HSP90-Cdc37" reversible="false" fast="false">
        <MiriamAnnotation>
<rdf:RDF xmlns:dcterms="http://purl.org/dc/terms/" xmlns:rdf="http://www.w3.org/1999/02/22-rdf-syntax-ns#">
  <rdf:Description rdf:about="#Reaction_37">
    <dcterms:created>
      <rdf:Description>
        <dcterms:W3CDTF>2015-09-23T13:07:44Z</dcterms:W3CDTF>
      </rdf:Description>
    </dcterms:created>
  </rdf:Description>
</rdf:RDF>
        </MiriamAnnotation>
        <ListOfSubstrates>
          <Substrate metabolite="Metabolite_35" stoichiometry="1"/>
        </ListOfSubstrates>
        <ListOfProducts>
          <Product metabolite="Metabolite_33" stoichiometry="1"/>
        </ListOfProducts>
        <ListOfModifiers>
          <Modifier metabolite="Metabolite_77" stoichiometry="1"/>
        </ListOfModifiers>
        <ListOfConstants>
          <Constant key="Parameter_4323" name="Kcat" value="0.0566279"/>
          <Constant key="Parameter_4322" name="km" value="653951"/>
        </ListOfConstants>
        <KineticLaw function="Function_40">
          <ListOfCallParameters>
            <CallParameter functionParameter="FunctionParameter_264">
              <SourceParameter reference="Parameter_4323"/>
            </CallParameter>
            <CallParameter functionParameter="FunctionParameter_266">
              <SourceParameter reference="Parameter_4322"/>
            </CallParameter>
            <CallParameter functionParameter="FunctionParameter_254">
              <SourceParameter reference="Metabolite_77"/>
            </CallParameter>
            <CallParameter functionParameter="FunctionParameter_258">
              <SourceParameter reference="Metabolite_35"/>
            </CallParameter>
          </ListOfCallParameters>
        </KineticLaw>
      </Reaction>
      <Reaction key="Reaction_38" name="Akt_Feedback_Deactivation_PHLPP" reversible="false" fast="false">
        <MiriamAnnotation>
<rdf:RDF xmlns:dcterms="http://purl.org/dc/terms/" xmlns:rdf="http://www.w3.org/1999/02/22-rdf-syntax-ns#">
  <rdf:Description rdf:about="#Reaction_38">
    <dcterms:created>
      <rdf:Description>
        <dcterms:W3CDTF>2015-09-23T13:07:44Z</dcterms:W3CDTF>
      </rdf:Description>
    </dcterms:created>
  </rdf:Description>
</rdf:RDF>
        </MiriamAnnotation>
        <ListOfSubstrates>
          <Substrate metabolite="Metabolite_33" stoichiometry="1"/>
        </ListOfSubstrates>
        <ListOfProducts>
          <Product metabolite="Metabolite_35" stoichiometry="1"/>
        </ListOfProducts>
        <ListOfModifiers>
          <Modifier metabolite="Metabolite_79" stoichiometry="1"/>
        </ListOfModifiers>
        <ListOfConstants>
          <Constant key="Parameter_4321" name="km" value="1061.71"/>
          <Constant key="Parameter_4320" name="Kcat" value="0.126329"/>
        </ListOfConstants>
        <KineticLaw function="Function_40">
          <ListOfCallParameters>
            <CallParameter functionParameter="FunctionParameter_264">
              <SourceParameter reference="Parameter_4320"/>
            </CallParameter>
            <CallParameter functionParameter="FunctionParameter_266">
              <SourceParameter reference="Parameter_4321"/>
            </CallParameter>
            <CallParameter functionParameter="FunctionParameter_254">
              <SourceParameter reference="Metabolite_79"/>
            </CallParameter>
            <CallParameter functionParameter="FunctionParameter_258">
              <SourceParameter reference="Metabolite_33"/>
            </CallParameter>
          </ListOfCallParameters>
        </KineticLaw>
      </Reaction>
      <Reaction key="Reaction_39" name="Akt_Feedback_Activation_mTORC2" reversible="false" fast="false">
        <MiriamAnnotation>
<rdf:RDF xmlns:dcterms="http://purl.org/dc/terms/" xmlns:rdf="http://www.w3.org/1999/02/22-rdf-syntax-ns#">
  <rdf:Description rdf:about="#Reaction_39">
    <dcterms:created>
      <rdf:Description>
        <dcterms:W3CDTF>2015-09-23T13:07:44Z</dcterms:W3CDTF>
      </rdf:Description>
    </dcterms:created>
  </rdf:Description>
</rdf:RDF>
        </MiriamAnnotation>
        <ListOfSubstrates>
          <Substrate metabolite="Metabolite_35" stoichiometry="1"/>
        </ListOfSubstrates>
        <ListOfProducts>
          <Product metabolite="Metabolite_33" stoichiometry="1"/>
        </ListOfProducts>
        <ListOfModifiers>
          <Modifier metabolite="Metabolite_81" stoichiometry="1"/>
        </ListOfModifiers>
        <ListOfConstants>
          <Constant key="Parameter_4319" name="Kcat" value="0.0566279"/>
          <Constant key="Parameter_4318" name="km" value="653951"/>
        </ListOfConstants>
        <KineticLaw function="Function_40">
          <ListOfCallParameters>
            <CallParameter functionParameter="FunctionParameter_264">
              <SourceParameter reference="Parameter_4319"/>
            </CallParameter>
            <CallParameter functionParameter="FunctionParameter_266">
              <SourceParameter reference="Parameter_4318"/>
            </CallParameter>
            <CallParameter functionParameter="FunctionParameter_254">
              <SourceParameter reference="Metabolite_81"/>
            </CallParameter>
            <CallParameter functionParameter="FunctionParameter_258">
              <SourceParameter reference="Metabolite_35"/>
            </CallParameter>
          </ListOfCallParameters>
        </KineticLaw>
      </Reaction>
      <Reaction key="Reaction_40" name="Akt_Feedback_Activation_TCL1" reversible="false" fast="false">
        <MiriamAnnotation>
<rdf:RDF xmlns:dcterms="http://purl.org/dc/terms/" xmlns:rdf="http://www.w3.org/1999/02/22-rdf-syntax-ns#">
  <rdf:Description rdf:about="#Reaction_40">
    <dcterms:created>
      <rdf:Description>
        <dcterms:W3CDTF>2015-09-23T13:07:44Z</dcterms:W3CDTF>
      </rdf:Description>
    </dcterms:created>
  </rdf:Description>
</rdf:RDF>
        </MiriamAnnotation>
        <ListOfSubstrates>
          <Substrate metabolite="Metabolite_35" stoichiometry="1"/>
        </ListOfSubstrates>
        <ListOfProducts>
          <Product metabolite="Metabolite_33" stoichiometry="1"/>
        </ListOfProducts>
        <ListOfModifiers>
          <Modifier metabolite="Metabolite_83" stoichiometry="1"/>
        </ListOfModifiers>
        <ListOfConstants>
          <Constant key="Parameter_4317" name="Kcat" value="0.0566279"/>
          <Constant key="Parameter_4316" name="km" value="653951"/>
        </ListOfConstants>
        <KineticLaw function="Function_40">
          <ListOfCallParameters>
            <CallParameter functionParameter="FunctionParameter_264">
              <SourceParameter reference="Parameter_4317"/>
            </CallParameter>
            <CallParameter functionParameter="FunctionParameter_266">
              <SourceParameter reference="Parameter_4316"/>
            </CallParameter>
            <CallParameter functionParameter="FunctionParameter_254">
              <SourceParameter reference="Metabolite_83"/>
            </CallParameter>
            <CallParameter functionParameter="FunctionParameter_258">
              <SourceParameter reference="Metabolite_35"/>
            </CallParameter>
          </ListOfCallParameters>
        </KineticLaw>
      </Reaction>
      <Reaction key="Reaction_41" name="Akt_Feedback_Deactivation_CTMP" reversible="false" fast="false">
        <MiriamAnnotation>
<rdf:RDF xmlns:dcterms="http://purl.org/dc/terms/" xmlns:rdf="http://www.w3.org/1999/02/22-rdf-syntax-ns#">
  <rdf:Description rdf:about="#Reaction_41">
    <dcterms:created>
      <rdf:Description>
        <dcterms:W3CDTF>2015-09-23T13:07:44Z</dcterms:W3CDTF>
      </rdf:Description>
    </dcterms:created>
  </rdf:Description>
</rdf:RDF>
        </MiriamAnnotation>
        <ListOfSubstrates>
          <Substrate metabolite="Metabolite_33" stoichiometry="1"/>
        </ListOfSubstrates>
        <ListOfProducts>
          <Product metabolite="Metabolite_35" stoichiometry="1"/>
        </ListOfProducts>
        <ListOfModifiers>
          <Modifier metabolite="Metabolite_85" stoichiometry="1"/>
        </ListOfModifiers>
        <ListOfConstants>
          <Constant key="Parameter_4315" name="Kcat" value="0.0566279"/>
          <Constant key="Parameter_4314" name="km" value="653951"/>
        </ListOfConstants>
        <KineticLaw function="Function_40">
          <ListOfCallParameters>
            <CallParameter functionParameter="FunctionParameter_264">
              <SourceParameter reference="Parameter_4315"/>
            </CallParameter>
            <CallParameter functionParameter="FunctionParameter_266">
              <SourceParameter reference="Parameter_4314"/>
            </CallParameter>
            <CallParameter functionParameter="FunctionParameter_254">
              <SourceParameter reference="Metabolite_85"/>
            </CallParameter>
            <CallParameter functionParameter="FunctionParameter_258">
              <SourceParameter reference="Metabolite_33"/>
            </CallParameter>
          </ListOfCallParameters>
        </KineticLaw>
      </Reaction>
      <Reaction key="Reaction_42" name="Akt_Feedback_Deactivation_PP2A" reversible="false" fast="false">
        <MiriamAnnotation>
<rdf:RDF xmlns:dcterms="http://purl.org/dc/terms/" xmlns:rdf="http://www.w3.org/1999/02/22-rdf-syntax-ns#">
  <rdf:Description rdf:about="#Reaction_42">
    <dcterms:created>
      <rdf:Description>
        <dcterms:W3CDTF>2015-09-23T13:07:44Z</dcterms:W3CDTF>
      </rdf:Description>
    </dcterms:created>
  </rdf:Description>
</rdf:RDF>
        </MiriamAnnotation>
        <ListOfSubstrates>
          <Substrate metabolite="Metabolite_33" stoichiometry="1"/>
        </ListOfSubstrates>
        <ListOfProducts>
          <Product metabolite="Metabolite_35" stoichiometry="1"/>
        </ListOfProducts>
        <ListOfModifiers>
          <Modifier metabolite="Metabolite_53" stoichiometry="1"/>
        </ListOfModifiers>
        <ListOfConstants>
          <Constant key="Parameter_4313" name="km" value="1061.71"/>
          <Constant key="Parameter_4312" name="Kcat" value="0.126329"/>
        </ListOfConstants>
        <KineticLaw function="Function_40">
          <ListOfCallParameters>
            <CallParameter functionParameter="FunctionParameter_264">
              <SourceParameter reference="Parameter_4312"/>
            </CallParameter>
            <CallParameter functionParameter="FunctionParameter_266">
              <SourceParameter reference="Parameter_4313"/>
            </CallParameter>
            <CallParameter functionParameter="FunctionParameter_254">
              <SourceParameter reference="Metabolite_53"/>
            </CallParameter>
            <CallParameter functionParameter="FunctionParameter_258">
              <SourceParameter reference="Metabolite_33"/>
            </CallParameter>
          </ListOfCallParameters>
        </KineticLaw>
      </Reaction>
      <Reaction key="Reaction_43" name="Erk_Feedback_Deactivation_Raf1" reversible="false" fast="false">
        <MiriamAnnotation>
<rdf:RDF xmlns:dcterms="http://purl.org/dc/terms/" xmlns:rdf="http://www.w3.org/1999/02/22-rdf-syntax-ns#">
  <rdf:Description rdf:about="#Reaction_43">
    <dcterms:created>
      <rdf:Description>
        <dcterms:W3CDTF>2015-09-23T10:56:35Z</dcterms:W3CDTF>
      </rdf:Description>
    </dcterms:created>
  </rdf:Description>
</rdf:RDF>
        </MiriamAnnotation>
        <Comment>
          http://link.springer.com/article/10.1007%2Fs10555-008-9119-x
        </Comment>
        <ListOfSubstrates>
          <Substrate metabolite="Metabolite_21" stoichiometry="1"/>
        </ListOfSubstrates>
        <ListOfProducts>
          <Product metabolite="Metabolite_23" stoichiometry="1"/>
        </ListOfProducts>
        <ListOfModifiers>
          <Modifier metabolite="Metabolite_13" stoichiometry="1"/>
        </ListOfModifiers>
        <ListOfConstants>
          <Constant key="Parameter_4311" name="Kcat" value="8.8912"/>
          <Constant key="Parameter_4310" name="km" value="3.49649e+06"/>
        </ListOfConstants>
        <KineticLaw function="Function_40">
          <ListOfCallParameters>
            <CallParameter functionParameter="FunctionParameter_264">
              <SourceParameter reference="Parameter_4311"/>
            </CallParameter>
            <CallParameter functionParameter="FunctionParameter_266">
              <SourceParameter reference="Parameter_4310"/>
            </CallParameter>
            <CallParameter functionParameter="FunctionParameter_254">
              <SourceParameter reference="Metabolite_13"/>
            </CallParameter>
            <CallParameter functionParameter="FunctionParameter_258">
              <SourceParameter reference="Metabolite_21"/>
            </CallParameter>
          </ListOfCallParameters>
        </KineticLaw>
      </Reaction>
      <Reaction key="Reaction_44" name="Sos_Feedback_Deactivation_Erk" reversible="false" fast="false">
        <MiriamAnnotation>
<rdf:RDF xmlns:dcterms="http://purl.org/dc/terms/" xmlns:rdf="http://www.w3.org/1999/02/22-rdf-syntax-ns#">
  <rdf:Description rdf:about="#Reaction_44">
    <dcterms:created>
      <rdf:Description>
        <dcterms:W3CDTF>2015-09-23T10:56:35Z</dcterms:W3CDTF>
      </rdf:Description>
    </dcterms:created>
  </rdf:Description>
</rdf:RDF>
        </MiriamAnnotation>
        <Comment>
          http://link.springer.com/article/10.1007%2Fs10555-008-9119-x
        </Comment>
        <ListOfSubstrates>
          <Substrate metabolite="Metabolite_5" stoichiometry="1"/>
        </ListOfSubstrates>
        <ListOfProducts>
          <Product metabolite="Metabolite_7" stoichiometry="1"/>
        </ListOfProducts>
        <ListOfModifiers>
          <Modifier metabolite="Metabolite_21" stoichiometry="1"/>
        </ListOfModifiers>
        <ListOfConstants>
          <Constant key="Parameter_4309" name="Kcat" value="0.0213697"/>
          <Constant key="Parameter_4308" name="km" value="763523"/>
        </ListOfConstants>
        <KineticLaw function="Function_40">
          <ListOfCallParameters>
            <CallParameter functionParameter="FunctionParameter_264">
              <SourceParameter reference="Parameter_4309"/>
            </CallParameter>
            <CallParameter functionParameter="FunctionParameter_266">
              <SourceParameter reference="Parameter_4308"/>
            </CallParameter>
            <CallParameter functionParameter="FunctionParameter_254">
              <SourceParameter reference="Metabolite_21"/>
            </CallParameter>
            <CallParameter functionParameter="FunctionParameter_258">
              <SourceParameter reference="Metabolite_5"/>
            </CallParameter>
          </ListOfCallParameters>
        </KineticLaw>
      </Reaction>
      <Reaction key="Reaction_45" name="mTORC1_Activation_Akt" reversible="false" fast="false">
        <MiriamAnnotation>
<rdf:RDF xmlns:dcterms="http://purl.org/dc/terms/" xmlns:rdf="http://www.w3.org/1999/02/22-rdf-syntax-ns#">
  <rdf:Description rdf:about="#Reaction_45">
    <dcterms:created>
      <rdf:Description>
        <dcterms:W3CDTF>2015-09-24T12:43:45Z</dcterms:W3CDTF>
      </rdf:Description>
    </dcterms:created>
  </rdf:Description>
</rdf:RDF>
        </MiriamAnnotation>
        <ListOfSubstrates>
          <Substrate metabolite="Metabolite_89" stoichiometry="1"/>
        </ListOfSubstrates>
        <ListOfProducts>
          <Product metabolite="Metabolite_87" stoichiometry="1"/>
        </ListOfProducts>
        <ListOfModifiers>
          <Modifier metabolite="Metabolite_33" stoichiometry="1"/>
        </ListOfModifiers>
        <ListOfConstants>
          <Constant key="Parameter_4307" name="Kcat" value="15.1212"/>
          <Constant key="Parameter_4306" name="km" value="119355"/>
        </ListOfConstants>
        <KineticLaw function="Function_40">
          <ListOfCallParameters>
            <CallParameter functionParameter="FunctionParameter_264">
              <SourceParameter reference="Parameter_4307"/>
            </CallParameter>
            <CallParameter functionParameter="FunctionParameter_266">
              <SourceParameter reference="Parameter_4306"/>
            </CallParameter>
            <CallParameter functionParameter="FunctionParameter_254">
              <SourceParameter reference="Metabolite_33"/>
            </CallParameter>
            <CallParameter functionParameter="FunctionParameter_258">
              <SourceParameter reference="Metabolite_89"/>
            </CallParameter>
          </ListOfCallParameters>
        </KineticLaw>
      </Reaction>
      <Reaction key="Reaction_46" name="S6K1_Activation_mTORC1" reversible="false" fast="false">
        <MiriamAnnotation>
<rdf:RDF xmlns:dcterms="http://purl.org/dc/terms/" xmlns:rdf="http://www.w3.org/1999/02/22-rdf-syntax-ns#">
  <rdf:Description rdf:about="#Reaction_46">
    <dcterms:created>
      <rdf:Description>
        <dcterms:W3CDTF>2015-09-24T12:43:45Z</dcterms:W3CDTF>
      </rdf:Description>
    </dcterms:created>
  </rdf:Description>
</rdf:RDF>
        </MiriamAnnotation>
        <ListOfSubstrates>
          <Substrate metabolite="Metabolite_93" stoichiometry="1"/>
        </ListOfSubstrates>
        <ListOfProducts>
          <Product metabolite="Metabolite_91" stoichiometry="1"/>
        </ListOfProducts>
        <ListOfModifiers>
          <Modifier metabolite="Metabolite_87" stoichiometry="1"/>
        </ListOfModifiers>
        <ListOfConstants>
          <Constant key="Parameter_4305" name="Kcat" value="0.0213697"/>
          <Constant key="Parameter_4304" name="km" value="763523"/>
        </ListOfConstants>
        <KineticLaw function="Function_40">
          <ListOfCallParameters>
            <CallParameter functionParameter="FunctionParameter_264">
              <SourceParameter reference="Parameter_4305"/>
            </CallParameter>
            <CallParameter functionParameter="FunctionParameter_266">
              <SourceParameter reference="Parameter_4304"/>
            </CallParameter>
            <CallParameter functionParameter="FunctionParameter_254">
              <SourceParameter reference="Metabolite_87"/>
            </CallParameter>
            <CallParameter functionParameter="FunctionParameter_258">
              <SourceParameter reference="Metabolite_93"/>
            </CallParameter>
          </ListOfCallParameters>
        </KineticLaw>
      </Reaction>
      <Reaction key="Reaction_47" name="IRS1_Feedback_Deactivation_S6K1" reversible="false" fast="false">
        <MiriamAnnotation>
<rdf:RDF xmlns:dcterms="http://purl.org/dc/terms/" xmlns:rdf="http://www.w3.org/1999/02/22-rdf-syntax-ns#">
  <rdf:Description rdf:about="#Reaction_47">
    <dcterms:created>
      <rdf:Description>
        <dcterms:W3CDTF>2015-09-23T13:07:44Z</dcterms:W3CDTF>
      </rdf:Description>
    </dcterms:created>
  </rdf:Description>
</rdf:RDF>
        </MiriamAnnotation>
        <ListOfSubstrates>
          <Substrate metabolite="Metabolite_69" stoichiometry="1"/>
        </ListOfSubstrates>
        <ListOfProducts>
          <Product metabolite="Metabolite_71" stoichiometry="1"/>
        </ListOfProducts>
        <ListOfModifiers>
          <Modifier metabolite="Metabolite_91" stoichiometry="1"/>
        </ListOfModifiers>
        <ListOfConstants>
          <Constant key="Parameter_4303" name="Kcat" value="1611.97"/>
          <Constant key="Parameter_4302" name="km" value="896896"/>
        </ListOfConstants>
        <KineticLaw function="Function_40">
          <ListOfCallParameters>
            <CallParameter functionParameter="FunctionParameter_264">
              <SourceParameter reference="Parameter_4303"/>
            </CallParameter>
            <CallParameter functionParameter="FunctionParameter_266">
              <SourceParameter reference="Parameter_4302"/>
            </CallParameter>
            <CallParameter functionParameter="FunctionParameter_254">
              <SourceParameter reference="Metabolite_91"/>
            </CallParameter>
            <CallParameter functionParameter="FunctionParameter_258">
              <SourceParameter reference="Metabolite_69"/>
            </CallParameter>
          </ListOfCallParameters>
        </KineticLaw>
      </Reaction>
    </ListOfReactions>
    <ListOfModelParameterSets activeSet="ModelParameterSet_1">
      <ModelParameterSet key="ModelParameterSet_1" name="Initial State">
        <ModelParameterGroup cn="String=Initial Time" type="Group">
          <ModelParameter cn="CN=Root,Model= Modelling cancerous mutations in the PI3K/AKT" value="0" type="Model" simulationType="time"/>
        </ModelParameterGroup>
        <ModelParameterGroup cn="String=Initial Compartment Sizes" type="Group">
          <ModelParameter cn="CN=Root,Model= Modelling cancerous mutations in the PI3K/AKT,Vector=Compartments[compartment]" value="1" type="Compartment" simulationType="fixed"/>
        </ModelParameterGroup>
        <ModelParameterGroup cn="String=Initial Species Values" type="Group">
          <ModelParameter cn="CN=Root,Model= Modelling cancerous mutations in the PI3K/AKT,Vector=Compartments[compartment],Vector=Metabolites[boundRTK]" value="0" type="Species" simulationType="reactions"/>
          <ModelParameter cn="CN=Root,Model= Modelling cancerous mutations in the PI3K/AKT,Vector=Compartments[compartment],Vector=Metabolites[freeRTK]" value="4.817713432000001e+25" type="Species" simulationType="reactions"/>
          <ModelParameter cn="CN=Root,Model= Modelling cancerous mutations in the PI3K/AKT,Vector=Compartments[compartment],Vector=Metabolites[SosActive]" value="0" type="Species" simulationType="reactions"/>
          <ModelParameter cn="CN=Root,Model= Modelling cancerous mutations in the PI3K/AKT,Vector=Compartments[compartment],Vector=Metabolites[SosInactive]" value="7.226570148e+25" type="Species" simulationType="reactions"/>
          <ModelParameter cn="CN=Root,Model= Modelling cancerous mutations in the PI3K/AKT,Vector=Compartments[compartment],Vector=Metabolites[RasActive]" value="0" type="Species" simulationType="reactions"/>
          <ModelParameter cn="CN=Root,Model= Modelling cancerous mutations in the PI3K/AKT,Vector=Compartments[compartment],Vector=Metabolites[RasInactive]" value="7.226570148e+25" type="Species" simulationType="reactions"/>
          <ModelParameter cn="CN=Root,Model= Modelling cancerous mutations in the PI3K/AKT,Vector=Compartments[compartment],Vector=Metabolites[Raf1Active]" value="0" type="Species" simulationType="reactions"/>
          <ModelParameter cn="CN=Root,Model= Modelling cancerous mutations in the PI3K/AKT,Vector=Compartments[compartment],Vector=Metabolites[Raf1Inactive]" value="7.226570148e+25" type="Species" simulationType="reactions"/>
          <ModelParameter cn="CN=Root,Model= Modelling cancerous mutations in the PI3K/AKT,Vector=Compartments[compartment],Vector=Metabolites[MekActive]" value="0" type="Species" simulationType="reactions"/>
          <ModelParameter cn="CN=Root,Model= Modelling cancerous mutations in the PI3K/AKT,Vector=Compartments[compartment],Vector=Metabolites[MekInactive]" value="3.613285074e+26" type="Species" simulationType="reactions"/>
          <ModelParameter cn="CN=Root,Model= Modelling cancerous mutations in the PI3K/AKT,Vector=Compartments[compartment],Vector=Metabolites[ErkActive]" value="0" type="Species" simulationType="reactions"/>
          <ModelParameter cn="CN=Root,Model= Modelling cancerous mutations in the PI3K/AKT,Vector=Compartments[compartment],Vector=Metabolites[ErkInactive]" value="3.613285074e+26" type="Species" simulationType="reactions"/>
          <ModelParameter cn="CN=Root,Model= Modelling cancerous mutations in the PI3K/AKT,Vector=Compartments[compartment],Vector=Metabolites[P90RskActive]" value="0" type="Species" simulationType="reactions"/>
          <ModelParameter cn="CN=Root,Model= Modelling cancerous mutations in the PI3K/AKT,Vector=Compartments[compartment],Vector=Metabolites[P90RskInactive]" value="7.226570148e+25" type="Species" simulationType="reactions"/>
          <ModelParameter cn="CN=Root,Model= Modelling cancerous mutations in the PI3K/AKT,Vector=Compartments[compartment],Vector=Metabolites[PI3KActive]" value="0" type="Species" simulationType="reactions"/>
          <ModelParameter cn="CN=Root,Model= Modelling cancerous mutations in the PI3K/AKT,Vector=Compartments[compartment],Vector=Metabolites[PI3KInactive]" value="7.226570148e+25" type="Species" simulationType="reactions"/>
          <ModelParameter cn="CN=Root,Model= Modelling cancerous mutations in the PI3K/AKT,Vector=Compartments[compartment],Vector=Metabolites[AktActive]" value="0" type="Species" simulationType="reactions"/>
          <ModelParameter cn="CN=Root,Model= Modelling cancerous mutations in the PI3K/AKT,Vector=Compartments[compartment],Vector=Metabolites[AktInactive]" value="7.226570148e+25" type="Species" simulationType="reactions"/>
          <ModelParameter cn="CN=Root,Model= Modelling cancerous mutations in the PI3K/AKT,Vector=Compartments[compartment],Vector=Metabolites[degradedRTK]" value="0" type="Species" simulationType="reactions"/>
          <ModelParameter cn="CN=Root,Model= Modelling cancerous mutations in the PI3K/AKT,Vector=Compartments[compartment],Vector=Metabolites[C3GActive]" value="0" type="Species" simulationType="reactions"/>
          <ModelParameter cn="CN=Root,Model= Modelling cancerous mutations in the PI3K/AKT,Vector=Compartments[compartment],Vector=Metabolites[C3GInactive]" value="7.226570148e+25" type="Species" simulationType="reactions"/>
          <ModelParameter cn="CN=Root,Model= Modelling cancerous mutations in the PI3K/AKT,Vector=Compartments[compartment],Vector=Metabolites[Rap1Active]" value="0" type="Species" simulationType="reactions"/>
          <ModelParameter cn="CN=Root,Model= Modelling cancerous mutations in the PI3K/AKT,Vector=Compartments[compartment],Vector=Metabolites[Rap1Inactive]" value="7.226570148e+25" type="Species" simulationType="reactions"/>
          <ModelParameter cn="CN=Root,Model= Modelling cancerous mutations in the PI3K/AKT,Vector=Compartments[compartment],Vector=Metabolites[GF]" value="6.023346218358001e+27" type="Species" simulationType="fixed"/>
          <ModelParameter cn="CN=Root,Model= Modelling cancerous mutations in the PI3K/AKT,Vector=Compartments[compartment],Vector=Metabolites[PP2AActive]" value="7.226570148e+25" type="Species" simulationType="fixed"/>
          <ModelParameter cn="CN=Root,Model= Modelling cancerous mutations in the PI3K/AKT,Vector=Compartments[compartment],Vector=Metabolites[Raf1PPtase]" value="7.226570148e+25" type="Species" simulationType="fixed"/>
          <ModelParameter cn="CN=Root,Model= Modelling cancerous mutations in the PI3K/AKT,Vector=Compartments[compartment],Vector=Metabolites[RasGapActive]" value="7.226570148e+25" type="Species" simulationType="fixed"/>
          <ModelParameter cn="CN=Root,Model= Modelling cancerous mutations in the PI3K/AKT,Vector=Compartments[compartment],Vector=Metabolites[Rap1Gap]" value="7.226570148e+25" type="Species" simulationType="fixed"/>
          <ModelParameter cn="CN=Root,Model= Modelling cancerous mutations in the PI3K/AKT,Vector=Compartments[compartment],Vector=Metabolites[proRTK]" value="6.022141790000001e+20" type="Species" simulationType="fixed"/>
          <ModelParameter cn="CN=Root,Model= Modelling cancerous mutations in the PI3K/AKT,Vector=Compartments[compartment],Vector=Metabolites[PIP3Active]" value="0" type="Species" simulationType="reactions"/>
          <ModelParameter cn="CN=Root,Model= Modelling cancerous mutations in the PI3K/AKT,Vector=Compartments[compartment],Vector=Metabolites[PIP3Inactive]" value="7.226570148e+25" type="Species" simulationType="reactions"/>
          <ModelParameter cn="CN=Root,Model= Modelling cancerous mutations in the PI3K/AKT,Vector=Compartments[compartment],Vector=Metabolites[PTENActive]" value="7.226570148e+25" type="Species" simulationType="fixed"/>
          <ModelParameter cn="CN=Root,Model= Modelling cancerous mutations in the PI3K/AKT,Vector=Compartments[compartment],Vector=Metabolites[IRS1Active]" value="0" type="Species" simulationType="reactions"/>
          <ModelParameter cn="CN=Root,Model= Modelling cancerous mutations in the PI3K/AKT,Vector=Compartments[compartment],Vector=Metabolites[IRS1Inactive]" value="7.226570148e+25" type="Species" simulationType="reactions"/>
          <ModelParameter cn="CN=Root,Model= Modelling cancerous mutations in the PI3K/AKT,Vector=Compartments[compartment],Vector=Metabolites[PDK1Inactive]" value="7.226570148e+25" type="Species" simulationType="reactions"/>
          <ModelParameter cn="CN=Root,Model= Modelling cancerous mutations in the PI3K/AKT,Vector=Compartments[compartment],Vector=Metabolites[PDK1Active]" value="0" type="Species" simulationType="reactions"/>
          <ModelParameter cn="CN=Root,Model= Modelling cancerous mutations in the PI3K/AKT,Vector=Compartments[compartment],Vector=Metabolites[HSP90-Cdc37Active]" value="7.226570148e+25" type="Species" simulationType="fixed"/>
          <ModelParameter cn="CN=Root,Model= Modelling cancerous mutations in the PI3K/AKT,Vector=Compartments[compartment],Vector=Metabolites[PHLPPActive]" value="7.226570148e+25" type="Species" simulationType="fixed"/>
          <ModelParameter cn="CN=Root,Model= Modelling cancerous mutations in the PI3K/AKT,Vector=Compartments[compartment],Vector=Metabolites[mTORC2Active]" value="7.226570148e+25" type="Species" simulationType="fixed"/>
          <ModelParameter cn="CN=Root,Model= Modelling cancerous mutations in the PI3K/AKT,Vector=Compartments[compartment],Vector=Metabolites[TCL1Active]" value="7.226570148e+25" type="Species" simulationType="fixed"/>
          <ModelParameter cn="CN=Root,Model= Modelling cancerous mutations in the PI3K/AKT,Vector=Compartments[compartment],Vector=Metabolites[CTMPActive]" value="7.226570148e+25" type="Species" simulationType="fixed"/>
          <ModelParameter cn="CN=Root,Model= Modelling cancerous mutations in the PI3K/AKT,Vector=Compartments[compartment],Vector=Metabolites[mTORC1Active]" value="0" type="Species" simulationType="reactions"/>
          <ModelParameter cn="CN=Root,Model= Modelling cancerous mutations in the PI3K/AKT,Vector=Compartments[compartment],Vector=Metabolites[mTORC1Inactive]" value="7.226570148e+25" type="Species" simulationType="reactions"/>
          <ModelParameter cn="CN=Root,Model= Modelling cancerous mutations in the PI3K/AKT,Vector=Compartments[compartment],Vector=Metabolites[S6K1Active]" value="0" type="Species" simulationType="reactions"/>
          <ModelParameter cn="CN=Root,Model= Modelling cancerous mutations in the PI3K/AKT,Vector=Compartments[compartment],Vector=Metabolites[S6K1Inactive]" value="7.226570148e+25" type="Species" simulationType="reactions"/>
          <ModelParameter cn="CN=Root,Model= Modelling cancerous mutations in the PI3K/AKT,Vector=Compartments[compartment],Vector=Metabolites[bRafMutated]" value="7.226570148e+25" type="Species" simulationType="reactions"/>
        </ModelParameterGroup>
        <ModelParameterGroup cn="String=Initial Global Quantities" type="Group">
        </ModelParameterGroup>
        <ModelParameterGroup cn="String=Kinetic Parameters" type="Group">
          <ModelParameterGroup cn="CN=Root,Model= Modelling cancerous mutations in the PI3K/AKT,Vector=Reactions[GF_Binding_Unbinding]" type="Reaction">
            <ModelParameter cn="CN=Root,Model= Modelling cancerous mutations in the PI3K/AKT,Vector=Reactions[GF_Binding_Unbinding],ParameterGroup=Parameters,Parameter=k1" value="2.18503e-05" type="ReactionParameter" simulationType="fixed"/>
            <ModelParameter cn="CN=Root,Model= Modelling cancerous mutations in the PI3K/AKT,Vector=Reactions[GF_Binding_Unbinding],ParameterGroup=Parameters,Parameter=k2" value="0.121008" type="ReactionParameter" simulationType="fixed"/>
          </ModelParameterGroup>
          <ModelParameterGroup cn="CN=Root,Model= Modelling cancerous mutations in the PI3K/AKT,Vector=Reactions[Sos_Activation]" type="Reaction">
            <ModelParameter cn="CN=Root,Model= Modelling cancerous mutations in the PI3K/AKT,Vector=Reactions[Sos_Activation],ParameterGroup=Parameters,Parameter=Kcat" value="694.731" type="ReactionParameter" simulationType="fixed"/>
            <ModelParameter cn="CN=Root,Model= Modelling cancerous mutations in the PI3K/AKT,Vector=Reactions[Sos_Activation],ParameterGroup=Parameters,Parameter=km" value="6086070" type="ReactionParameter" simulationType="fixed"/>
          </ModelParameterGroup>
          <ModelParameterGroup cn="CN=Root,Model= Modelling cancerous mutations in the PI3K/AKT,Vector=Reactions[Ras_Activation]" type="Reaction">
            <ModelParameter cn="CN=Root,Model= Modelling cancerous mutations in the PI3K/AKT,Vector=Reactions[Ras_Activation],ParameterGroup=Parameters,Parameter=Kcat" value="32.344" type="ReactionParameter" simulationType="fixed"/>
            <ModelParameter cn="CN=Root,Model= Modelling cancerous mutations in the PI3K/AKT,Vector=Reactions[Ras_Activation],ParameterGroup=Parameters,Parameter=km" value="35954.3" type="ReactionParameter" simulationType="fixed"/>
          </ModelParameterGroup>
          <ModelParameterGroup cn="CN=Root,Model= Modelling cancerous mutations in the PI3K/AKT,Vector=Reactions[Ras_Feedback_Deactivation_RasGap]" type="Reaction">
            <ModelParameter cn="CN=Root,Model= Modelling cancerous mutations in the PI3K/AKT,Vector=Reactions[Ras_Feedback_Deactivation_RasGap],ParameterGroup=Parameters,Parameter=Kcat" value="1509.36" type="ReactionParameter" simulationType="fixed"/>
            <ModelParameter cn="CN=Root,Model= Modelling cancerous mutations in the PI3K/AKT,Vector=Reactions[Ras_Feedback_Deactivation_RasGap],ParameterGroup=Parameters,Parameter=km" value="1432410" type="ReactionParameter" simulationType="fixed"/>
          </ModelParameterGroup>
          <ModelParameterGroup cn="CN=Root,Model= Modelling cancerous mutations in the PI3K/AKT,Vector=Reactions[Raf1_Activation]" type="Reaction">
            <ModelParameter cn="CN=Root,Model= Modelling cancerous mutations in the PI3K/AKT,Vector=Reactions[Raf1_Activation],ParameterGroup=Parameters,Parameter=Kcat" value="0.884096" type="ReactionParameter" simulationType="fixed"/>
            <ModelParameter cn="CN=Root,Model= Modelling cancerous mutations in the PI3K/AKT,Vector=Reactions[Raf1_Activation],ParameterGroup=Parameters,Parameter=km" value="62464.6" type="ReactionParameter" simulationType="fixed"/>
          </ModelParameterGroup>
          <ModelParameterGroup cn="CN=Root,Model= Modelling cancerous mutations in the PI3K/AKT,Vector=Reactions[Raf1_Feedback_Deactivation_Raf1PPtase]" type="Reaction">
            <ModelParameter cn="CN=Root,Model= Modelling cancerous mutations in the PI3K/AKT,Vector=Reactions[Raf1_Feedback_Deactivation_Raf1PPtase],ParameterGroup=Parameters,Parameter=Kcat" value="0.126329" type="ReactionParameter" simulationType="fixed"/>
            <ModelParameter cn="CN=Root,Model= Modelling cancerous mutations in the PI3K/AKT,Vector=Reactions[Raf1_Feedback_Deactivation_Raf1PPtase],ParameterGroup=Parameters,Parameter=km" value="1061.71" type="ReactionParameter" simulationType="fixed"/>
          </ModelParameterGroup>
          <ModelParameterGroup cn="CN=Root,Model= Modelling cancerous mutations in the PI3K/AKT,Vector=Reactions[Mek_Activation_Raf1]" type="Reaction">
            <ModelParameter cn="CN=Root,Model= Modelling cancerous mutations in the PI3K/AKT,Vector=Reactions[Mek_Activation_Raf1],ParameterGroup=Parameters,Parameter=Kcat" value="185.759" type="ReactionParameter" simulationType="fixed"/>
            <ModelParameter cn="CN=Root,Model= Modelling cancerous mutations in the PI3K/AKT,Vector=Reactions[Mek_Activation_Raf1],ParameterGroup=Parameters,Parameter=km" value="4768350" type="ReactionParameter" simulationType="fixed"/>
          </ModelParameterGroup>
          <ModelParameterGroup cn="CN=Root,Model= Modelling cancerous mutations in the PI3K/AKT,Vector=Reactions[Mek_Feedback_Deactivation_PP2A]" type="Reaction">
            <ModelParameter cn="CN=Root,Model= Modelling cancerous mutations in the PI3K/AKT,Vector=Reactions[Mek_Feedback_Deactivation_PP2A],ParameterGroup=Parameters,Parameter=Kcat" value="2.83243" type="ReactionParameter" simulationType="fixed"/>
            <ModelParameter cn="CN=Root,Model= Modelling cancerous mutations in the PI3K/AKT,Vector=Reactions[Mek_Feedback_Deactivation_PP2A],ParameterGroup=Parameters,Parameter=km" value="518753" type="ReactionParameter" simulationType="fixed"/>
          </ModelParameterGroup>
          <ModelParameterGroup cn="CN=Root,Model= Modelling cancerous mutations in the PI3K/AKT,Vector=Reactions[Erk_Activation]" type="Reaction">
            <ModelParameter cn="CN=Root,Model= Modelling cancerous mutations in the PI3K/AKT,Vector=Reactions[Erk_Activation],ParameterGroup=Parameters,Parameter=Kcat" value="9.853669999999999" type="ReactionParameter" simulationType="fixed"/>
            <ModelParameter cn="CN=Root,Model= Modelling cancerous mutations in the PI3K/AKT,Vector=Reactions[Erk_Activation],ParameterGroup=Parameters,Parameter=km" value="1007340" type="ReactionParameter" simulationType="fixed"/>
          </ModelParameterGroup>
          <ModelParameterGroup cn="CN=Root,Model= Modelling cancerous mutations in the PI3K/AKT,Vector=Reactions[Erk_Feedback_Deactivation_PP2A]" type="Reaction">
            <ModelParameter cn="CN=Root,Model= Modelling cancerous mutations in the PI3K/AKT,Vector=Reactions[Erk_Feedback_Deactivation_PP2A],ParameterGroup=Parameters,Parameter=Kcat" value="8.8912" type="ReactionParameter" simulationType="fixed"/>
            <ModelParameter cn="CN=Root,Model= Modelling cancerous mutations in the PI3K/AKT,Vector=Reactions[Erk_Feedback_Deactivation_PP2A],ParameterGroup=Parameters,Parameter=km" value="3496490" type="ReactionParameter" simulationType="fixed"/>
          </ModelParameterGroup>
          <ModelParameterGroup cn="CN=Root,Model= Modelling cancerous mutations in the PI3K/AKT,Vector=Reactions[P90Rsk_Activation]" type="Reaction">
            <ModelParameter cn="CN=Root,Model= Modelling cancerous mutations in the PI3K/AKT,Vector=Reactions[P90Rsk_Activation],ParameterGroup=Parameters,Parameter=Kcat" value="0.0213697" type="ReactionParameter" simulationType="fixed"/>
            <ModelParameter cn="CN=Root,Model= Modelling cancerous mutations in the PI3K/AKT,Vector=Reactions[P90Rsk_Activation],ParameterGroup=Parameters,Parameter=km" value="763523" type="ReactionParameter" simulationType="fixed"/>
          </ModelParameterGroup>
          <ModelParameterGroup cn="CN=Root,Model= Modelling cancerous mutations in the PI3K/AKT,Vector=Reactions[P90Rsk_Deactivation]" type="Reaction">
            <ModelParameter cn="CN=Root,Model= Modelling cancerous mutations in the PI3K/AKT,Vector=Reactions[P90Rsk_Deactivation],ParameterGroup=Parameters,Parameter=k1" value="0.005" type="ReactionParameter" simulationType="fixed"/>
          </ModelParameterGroup>
          <ModelParameterGroup cn="CN=Root,Model= Modelling cancerous mutations in the PI3K/AKT,Vector=Reactions[Sos_Feedback_Deactivation_P90Rsk]" type="Reaction">
            <ModelParameter cn="CN=Root,Model= Modelling cancerous mutations in the PI3K/AKT,Vector=Reactions[Sos_Feedback_Deactivation_P90Rsk],ParameterGroup=Parameters,Parameter=Kcat" value="1611.97" type="ReactionParameter" simulationType="fixed"/>
            <ModelParameter cn="CN=Root,Model= Modelling cancerous mutations in the PI3K/AKT,Vector=Reactions[Sos_Feedback_Deactivation_P90Rsk],ParameterGroup=Parameters,Parameter=km" value="896896" type="ReactionParameter" simulationType="fixed"/>
          </ModelParameterGroup>
          <ModelParameterGroup cn="CN=Root,Model= Modelling cancerous mutations in the PI3K/AKT,Vector=Reactions[PI3K_Activation_RTK]" type="Reaction">
            <ModelParameter cn="CN=Root,Model= Modelling cancerous mutations in the PI3K/AKT,Vector=Reactions[PI3K_Activation_RTK],ParameterGroup=Parameters,Parameter=Kcat" value="10.6737" type="ReactionParameter" simulationType="fixed"/>
            <ModelParameter cn="CN=Root,Model= Modelling cancerous mutations in the PI3K/AKT,Vector=Reactions[PI3K_Activation_RTK],ParameterGroup=Parameters,Parameter=km" value="184912" type="ReactionParameter" simulationType="fixed"/>
          </ModelParameterGroup>
          <ModelParameterGroup cn="CN=Root,Model= Modelling cancerous mutations in the PI3K/AKT,Vector=Reactions[PI3K_Activation_Ras]" type="Reaction">
            <ModelParameter cn="CN=Root,Model= Modelling cancerous mutations in the PI3K/AKT,Vector=Reactions[PI3K_Activation_Ras],ParameterGroup=Parameters,Parameter=Kcat" value="0.0771067" type="ReactionParameter" simulationType="fixed"/>
            <ModelParameter cn="CN=Root,Model= Modelling cancerous mutations in the PI3K/AKT,Vector=Reactions[PI3K_Activation_Ras],ParameterGroup=Parameters,Parameter=km" value="272056" type="ReactionParameter" simulationType="fixed"/>
          </ModelParameterGroup>
          <ModelParameterGroup cn="CN=Root,Model= Modelling cancerous mutations in the PI3K/AKT,Vector=Reactions[PI3K_Deactivation]" type="Reaction">
            <ModelParameter cn="CN=Root,Model= Modelling cancerous mutations in the PI3K/AKT,Vector=Reactions[PI3K_Deactivation],ParameterGroup=Parameters,Parameter=k1" value="0.005" type="ReactionParameter" simulationType="fixed"/>
          </ModelParameterGroup>
          <ModelParameterGroup cn="CN=Root,Model= Modelling cancerous mutations in the PI3K/AKT,Vector=Reactions[Akt_Activation_PI3K]" type="Reaction">
            <ModelParameter cn="CN=Root,Model= Modelling cancerous mutations in the PI3K/AKT,Vector=Reactions[Akt_Activation_PI3K],ParameterGroup=Parameters,Parameter=Kcat" value="0.0566279" type="ReactionParameter" simulationType="fixed"/>
            <ModelParameter cn="CN=Root,Model= Modelling cancerous mutations in the PI3K/AKT,Vector=Reactions[Akt_Activation_PI3K],ParameterGroup=Parameters,Parameter=km" value="653951" type="ReactionParameter" simulationType="fixed"/>
          </ModelParameterGroup>
          <ModelParameterGroup cn="CN=Root,Model= Modelling cancerous mutations in the PI3K/AKT,Vector=Reactions[Raf1_Deactivation_Akt]" type="Reaction">
            <ModelParameter cn="CN=Root,Model= Modelling cancerous mutations in the PI3K/AKT,Vector=Reactions[Raf1_Deactivation_Akt],ParameterGroup=Parameters,Parameter=Kcat" value="15.1212" type="ReactionParameter" simulationType="fixed"/>
            <ModelParameter cn="CN=Root,Model= Modelling cancerous mutations in the PI3K/AKT,Vector=Reactions[Raf1_Deactivation_Akt],ParameterGroup=Parameters,Parameter=km" value="119355" type="ReactionParameter" simulationType="fixed"/>
          </ModelParameterGroup>
          <ModelParameterGroup cn="CN=Root,Model= Modelling cancerous mutations in the PI3K/AKT,Vector=Reactions[RTK_Degradation]" type="Reaction">
            <ModelParameter cn="CN=Root,Model= Modelling cancerous mutations in the PI3K/AKT,Vector=Reactions[RTK_Degradation],ParameterGroup=Parameters,Parameter=k1" value="0.2" type="ReactionParameter" simulationType="fixed"/>
          </ModelParameterGroup>
          <ModelParameterGroup cn="CN=Root,Model= Modelling cancerous mutations in the PI3K/AKT,Vector=Reactions[C3G_Activation]" type="Reaction">
            <ModelParameter cn="CN=Root,Model= Modelling cancerous mutations in the PI3K/AKT,Vector=Reactions[C3G_Activation],ParameterGroup=Parameters,Parameter=km" value="6086070" type="ReactionParameter" simulationType="fixed"/>
            <ModelParameter cn="CN=Root,Model= Modelling cancerous mutations in the PI3K/AKT,Vector=Reactions[C3G_Activation],ParameterGroup=Parameters,Parameter=Kcat" value="694.731" type="ReactionParameter" simulationType="fixed"/>
          </ModelParameterGroup>
          <ModelParameterGroup cn="CN=Root,Model= Modelling cancerous mutations in the PI3K/AKT,Vector=Reactions[C3G_Deactivation]" type="Reaction">
            <ModelParameter cn="CN=Root,Model= Modelling cancerous mutations in the PI3K/AKT,Vector=Reactions[C3G_Deactivation],ParameterGroup=Parameters,Parameter=k1" value="2.5" type="ReactionParameter" simulationType="fixed"/>
          </ModelParameterGroup>
          <ModelParameterGroup cn="CN=Root,Model= Modelling cancerous mutations in the PI3K/AKT,Vector=Reactions[Rap1_Activation]" type="Reaction">
            <ModelParameter cn="CN=Root,Model= Modelling cancerous mutations in the PI3K/AKT,Vector=Reactions[Rap1_Activation],ParameterGroup=Parameters,Parameter=km" value="35954.3" type="ReactionParameter" simulationType="fixed"/>
            <ModelParameter cn="CN=Root,Model= Modelling cancerous mutations in the PI3K/AKT,Vector=Reactions[Rap1_Activation],ParameterGroup=Parameters,Parameter=Kcat" value="32.344" type="ReactionParameter" simulationType="fixed"/>
          </ModelParameterGroup>
          <ModelParameterGroup cn="CN=Root,Model= Modelling cancerous mutations in the PI3K/AKT,Vector=Reactions[Rap1_Feedback_Deactivation_Rap1Gap]" type="Reaction">
            <ModelParameter cn="CN=Root,Model= Modelling cancerous mutations in the PI3K/AKT,Vector=Reactions[Rap1_Feedback_Deactivation_Rap1Gap],ParameterGroup=Parameters,Parameter=km" value="1432410" type="ReactionParameter" simulationType="fixed"/>
            <ModelParameter cn="CN=Root,Model= Modelling cancerous mutations in the PI3K/AKT,Vector=Reactions[Rap1_Feedback_Deactivation_Rap1Gap],ParameterGroup=Parameters,Parameter=Kcat" value="1509.36" type="ReactionParameter" simulationType="fixed"/>
          </ModelParameterGroup>
          <ModelParameterGroup cn="CN=Root,Model= Modelling cancerous mutations in the PI3K/AKT,Vector=Reactions[Mek_Activation_bRaf]" type="Reaction">
            <ModelParameter cn="CN=Root,Model= Modelling cancerous mutations in the PI3K/AKT,Vector=Reactions[Mek_Activation_bRaf],ParameterGroup=Parameters,Parameter=km" value="4768350" type="ReactionParameter" simulationType="fixed"/>
            <ModelParameter cn="CN=Root,Model= Modelling cancerous mutations in the PI3K/AKT,Vector=Reactions[Mek_Activation_bRaf],ParameterGroup=Parameters,Parameter=Kcat" value="185.759" type="ReactionParameter" simulationType="fixed"/>
          </ModelParameterGroup>
          <ModelParameterGroup cn="CN=Root,Model= Modelling cancerous mutations in the PI3K/AKT,Vector=Reactions[RTK_Production]" type="Reaction">
            <ModelParameter cn="CN=Root,Model= Modelling cancerous mutations in the PI3K/AKT,Vector=Reactions[RTK_Production],ParameterGroup=Parameters,Parameter=v" value="100" type="ReactionParameter" simulationType="fixed"/>
          </ModelParameterGroup>
          <ModelParameterGroup cn="CN=Root,Model= Modelling cancerous mutations in the PI3K/AKT,Vector=Reactions[RTK_Degradation_Free]" type="Reaction">
            <ModelParameter cn="CN=Root,Model= Modelling cancerous mutations in the PI3K/AKT,Vector=Reactions[RTK_Degradation_Free],ParameterGroup=Parameters,Parameter=k1" value="0.00125" type="ReactionParameter" simulationType="fixed"/>
          </ModelParameterGroup>
          <ModelParameterGroup cn="CN=Root,Model= Modelling cancerous mutations in the PI3K/AKT,Vector=Reactions[PIP3_Activation]" type="Reaction">
            <ModelParameter cn="CN=Root,Model= Modelling cancerous mutations in the PI3K/AKT,Vector=Reactions[PIP3_Activation],ParameterGroup=Parameters,Parameter=Kcat" value="0.0566279" type="ReactionParameter" simulationType="fixed"/>
            <ModelParameter cn="CN=Root,Model= Modelling cancerous mutations in the PI3K/AKT,Vector=Reactions[PIP3_Activation],ParameterGroup=Parameters,Parameter=km" value="653951" type="ReactionParameter" simulationType="fixed"/>
          </ModelParameterGroup>
          <ModelParameterGroup cn="CN=Root,Model= Modelling cancerous mutations in the PI3K/AKT,Vector=Reactions[PIP3_Feedback_Deactivation_PTEN]" type="Reaction">
            <ModelParameter cn="CN=Root,Model= Modelling cancerous mutations in the PI3K/AKT,Vector=Reactions[PIP3_Feedback_Deactivation_PTEN],ParameterGroup=Parameters,Parameter=Kcat" value="2.83243" type="ReactionParameter" simulationType="fixed"/>
            <ModelParameter cn="CN=Root,Model= Modelling cancerous mutations in the PI3K/AKT,Vector=Reactions[PIP3_Feedback_Deactivation_PTEN],ParameterGroup=Parameters,Parameter=km" value="518753" type="ReactionParameter" simulationType="fixed"/>
          </ModelParameterGroup>
          <ModelParameterGroup cn="CN=Root,Model= Modelling cancerous mutations in the PI3K/AKT,Vector=Reactions[Akt_Activation_PIP3]" type="Reaction">
            <ModelParameter cn="CN=Root,Model= Modelling cancerous mutations in the PI3K/AKT,Vector=Reactions[Akt_Activation_PIP3],ParameterGroup=Parameters,Parameter=Kcat" value="0.0566279" type="ReactionParameter" simulationType="fixed"/>
            <ModelParameter cn="CN=Root,Model= Modelling cancerous mutations in the PI3K/AKT,Vector=Reactions[Akt_Activation_PIP3],ParameterGroup=Parameters,Parameter=km" value="653951" type="ReactionParameter" simulationType="fixed"/>
          </ModelParameterGroup>
          <ModelParameterGroup cn="CN=Root,Model= Modelling cancerous mutations in the PI3K/AKT,Vector=Reactions[PI3K_Activation_IRS1]" type="Reaction">
            <ModelParameter cn="CN=Root,Model= Modelling cancerous mutations in the PI3K/AKT,Vector=Reactions[PI3K_Activation_IRS1],ParameterGroup=Parameters,Parameter=Kcat" value="0.0771067" type="ReactionParameter" simulationType="fixed"/>
            <ModelParameter cn="CN=Root,Model= Modelling cancerous mutations in the PI3K/AKT,Vector=Reactions[PI3K_Activation_IRS1],ParameterGroup=Parameters,Parameter=km" value="272056" type="ReactionParameter" simulationType="fixed"/>
          </ModelParameterGroup>
          <ModelParameterGroup cn="CN=Root,Model= Modelling cancerous mutations in the PI3K/AKT,Vector=Reactions[IRS1_Activation]" type="Reaction">
            <ModelParameter cn="CN=Root,Model= Modelling cancerous mutations in the PI3K/AKT,Vector=Reactions[IRS1_Activation],ParameterGroup=Parameters,Parameter=Kcat" value="10.6737" type="ReactionParameter" simulationType="fixed"/>
            <ModelParameter cn="CN=Root,Model= Modelling cancerous mutations in the PI3K/AKT,Vector=Reactions[IRS1_Activation],ParameterGroup=Parameters,Parameter=km" value="184912" type="ReactionParameter" simulationType="fixed"/>
          </ModelParameterGroup>
          <ModelParameterGroup cn="CN=Root,Model= Modelling cancerous mutations in the PI3K/AKT,Vector=Reactions[PDK1_Activation]" type="Reaction">
            <ModelParameter cn="CN=Root,Model= Modelling cancerous mutations in the PI3K/AKT,Vector=Reactions[PDK1_Activation],ParameterGroup=Parameters,Parameter=Kcat" value="9.853669999999999" type="ReactionParameter" simulationType="fixed"/>
            <ModelParameter cn="CN=Root,Model= Modelling cancerous mutations in the PI3K/AKT,Vector=Reactions[PDK1_Activation],ParameterGroup=Parameters,Parameter=km" value="1007340" type="ReactionParameter" simulationType="fixed"/>
          </ModelParameterGroup>
          <ModelParameterGroup cn="CN=Root,Model= Modelling cancerous mutations in the PI3K/AKT,Vector=Reactions[PDK1_Deactivation]" type="Reaction">
            <ModelParameter cn="CN=Root,Model= Modelling cancerous mutations in the PI3K/AKT,Vector=Reactions[PDK1_Deactivation],ParameterGroup=Parameters,Parameter=k1" value="2.5" type="ReactionParameter" simulationType="fixed"/>
          </ModelParameterGroup>
          <ModelParameterGroup cn="CN=Root,Model= Modelling cancerous mutations in the PI3K/AKT,Vector=Reactions[Akt_Activation_PDK1]" type="Reaction">
            <ModelParameter cn="CN=Root,Model= Modelling cancerous mutations in the PI3K/AKT,Vector=Reactions[Akt_Activation_PDK1],ParameterGroup=Parameters,Parameter=Kcat" value="0.0566279" type="ReactionParameter" simulationType="fixed"/>
            <ModelParameter cn="CN=Root,Model= Modelling cancerous mutations in the PI3K/AKT,Vector=Reactions[Akt_Activation_PDK1],ParameterGroup=Parameters,Parameter=km" value="653951" type="ReactionParameter" simulationType="fixed"/>
          </ModelParameterGroup>
          <ModelParameterGroup cn="CN=Root,Model= Modelling cancerous mutations in the PI3K/AKT,Vector=Reactions[Akt_Feedback_Activation_HSP90-Cdc37]" type="Reaction">
            <ModelParameter cn="CN=Root,Model= Modelling cancerous mutations in the PI3K/AKT,Vector=Reactions[Akt_Feedback_Activation_HSP90-Cdc37],ParameterGroup=Parameters,Parameter=Kcat" value="0.0566279" type="ReactionParameter" simulationType="fixed"/>
            <ModelParameter cn="CN=Root,Model= Modelling cancerous mutations in the PI3K/AKT,Vector=Reactions[Akt_Feedback_Activation_HSP90-Cdc37],ParameterGroup=Parameters,Parameter=km" value="653951" type="ReactionParameter" simulationType="fixed"/>
          </ModelParameterGroup>
          <ModelParameterGroup cn="CN=Root,Model= Modelling cancerous mutations in the PI3K/AKT,Vector=Reactions[Akt_Feedback_Deactivation_PHLPP]" type="Reaction">
            <ModelParameter cn="CN=Root,Model= Modelling cancerous mutations in the PI3K/AKT,Vector=Reactions[Akt_Feedback_Deactivation_PHLPP],ParameterGroup=Parameters,Parameter=km" value="1061.71" type="ReactionParameter" simulationType="fixed"/>
            <ModelParameter cn="CN=Root,Model= Modelling cancerous mutations in the PI3K/AKT,Vector=Reactions[Akt_Feedback_Deactivation_PHLPP],ParameterGroup=Parameters,Parameter=Kcat" value="0.126329" type="ReactionParameter" simulationType="fixed"/>
          </ModelParameterGroup>
          <ModelParameterGroup cn="CN=Root,Model= Modelling cancerous mutations in the PI3K/AKT,Vector=Reactions[Akt_Feedback_Activation_mTORC2]" type="Reaction">
            <ModelParameter cn="CN=Root,Model= Modelling cancerous mutations in the PI3K/AKT,Vector=Reactions[Akt_Feedback_Activation_mTORC2],ParameterGroup=Parameters,Parameter=Kcat" value="0.0566279" type="ReactionParameter" simulationType="fixed"/>
            <ModelParameter cn="CN=Root,Model= Modelling cancerous mutations in the PI3K/AKT,Vector=Reactions[Akt_Feedback_Activation_mTORC2],ParameterGroup=Parameters,Parameter=km" value="653951" type="ReactionParameter" simulationType="fixed"/>
          </ModelParameterGroup>
          <ModelParameterGroup cn="CN=Root,Model= Modelling cancerous mutations in the PI3K/AKT,Vector=Reactions[Akt_Feedback_Activation_TCL1]" type="Reaction">
            <ModelParameter cn="CN=Root,Model= Modelling cancerous mutations in the PI3K/AKT,Vector=Reactions[Akt_Feedback_Activation_TCL1],ParameterGroup=Parameters,Parameter=Kcat" value="0.0566279" type="ReactionParameter" simulationType="fixed"/>
            <ModelParameter cn="CN=Root,Model= Modelling cancerous mutations in the PI3K/AKT,Vector=Reactions[Akt_Feedback_Activation_TCL1],ParameterGroup=Parameters,Parameter=km" value="653951" type="ReactionParameter" simulationType="fixed"/>
          </ModelParameterGroup>
          <ModelParameterGroup cn="CN=Root,Model= Modelling cancerous mutations in the PI3K/AKT,Vector=Reactions[Akt_Feedback_Deactivation_CTMP]" type="Reaction">
            <ModelParameter cn="CN=Root,Model= Modelling cancerous mutations in the PI3K/AKT,Vector=Reactions[Akt_Feedback_Deactivation_CTMP],ParameterGroup=Parameters,Parameter=Kcat" value="0.0566279" type="ReactionParameter" simulationType="fixed"/>
            <ModelParameter cn="CN=Root,Model= Modelling cancerous mutations in the PI3K/AKT,Vector=Reactions[Akt_Feedback_Deactivation_CTMP],ParameterGroup=Parameters,Parameter=km" value="653951" type="ReactionParameter" simulationType="fixed"/>
          </ModelParameterGroup>
          <ModelParameterGroup cn="CN=Root,Model= Modelling cancerous mutations in the PI3K/AKT,Vector=Reactions[Akt_Feedback_Deactivation_PP2A]" type="Reaction">
            <ModelParameter cn="CN=Root,Model= Modelling cancerous mutations in the PI3K/AKT,Vector=Reactions[Akt_Feedback_Deactivation_PP2A],ParameterGroup=Parameters,Parameter=km" value="1061.71" type="ReactionParameter" simulationType="fixed"/>
            <ModelParameter cn="CN=Root,Model= Modelling cancerous mutations in the PI3K/AKT,Vector=Reactions[Akt_Feedback_Deactivation_PP2A],ParameterGroup=Parameters,Parameter=Kcat" value="0.126329" type="ReactionParameter" simulationType="fixed"/>
          </ModelParameterGroup>
          <ModelParameterGroup cn="CN=Root,Model= Modelling cancerous mutations in the PI3K/AKT,Vector=Reactions[Erk_Feedback_Deactivation_Raf1]" type="Reaction">
            <ModelParameter cn="CN=Root,Model= Modelling cancerous mutations in the PI3K/AKT,Vector=Reactions[Erk_Feedback_Deactivation_Raf1],ParameterGroup=Parameters,Parameter=Kcat" value="8.8912" type="ReactionParameter" simulationType="fixed"/>
            <ModelParameter cn="CN=Root,Model= Modelling cancerous mutations in the PI3K/AKT,Vector=Reactions[Erk_Feedback_Deactivation_Raf1],ParameterGroup=Parameters,Parameter=km" value="3496490" type="ReactionParameter" simulationType="fixed"/>
          </ModelParameterGroup>
          <ModelParameterGroup cn="CN=Root,Model= Modelling cancerous mutations in the PI3K/AKT,Vector=Reactions[Sos_Feedback_Deactivation_Erk]" type="Reaction">
            <ModelParameter cn="CN=Root,Model= Modelling cancerous mutations in the PI3K/AKT,Vector=Reactions[Sos_Feedback_Deactivation_Erk],ParameterGroup=Parameters,Parameter=Kcat" value="0.0213697" type="ReactionParameter" simulationType="fixed"/>
            <ModelParameter cn="CN=Root,Model= Modelling cancerous mutations in the PI3K/AKT,Vector=Reactions[Sos_Feedback_Deactivation_Erk],ParameterGroup=Parameters,Parameter=km" value="763523" type="ReactionParameter" simulationType="fixed"/>
          </ModelParameterGroup>
          <ModelParameterGroup cn="CN=Root,Model= Modelling cancerous mutations in the PI3K/AKT,Vector=Reactions[mTORC1_Activation_Akt]" type="Reaction">
            <ModelParameter cn="CN=Root,Model= Modelling cancerous mutations in the PI3K/AKT,Vector=Reactions[mTORC1_Activation_Akt],ParameterGroup=Parameters,Parameter=Kcat" value="15.1212" type="ReactionParameter" simulationType="fixed"/>
            <ModelParameter cn="CN=Root,Model= Modelling cancerous mutations in the PI3K/AKT,Vector=Reactions[mTORC1_Activation_Akt],ParameterGroup=Parameters,Parameter=km" value="119355" type="ReactionParameter" simulationType="fixed"/>
          </ModelParameterGroup>
          <ModelParameterGroup cn="CN=Root,Model= Modelling cancerous mutations in the PI3K/AKT,Vector=Reactions[S6K1_Activation_mTORC1]" type="Reaction">
            <ModelParameter cn="CN=Root,Model= Modelling cancerous mutations in the PI3K/AKT,Vector=Reactions[S6K1_Activation_mTORC1],ParameterGroup=Parameters,Parameter=Kcat" value="0.0213697" type="ReactionParameter" simulationType="fixed"/>
            <ModelParameter cn="CN=Root,Model= Modelling cancerous mutations in the PI3K/AKT,Vector=Reactions[S6K1_Activation_mTORC1],ParameterGroup=Parameters,Parameter=km" value="763523" type="ReactionParameter" simulationType="fixed"/>
          </ModelParameterGroup>
          <ModelParameterGroup cn="CN=Root,Model= Modelling cancerous mutations in the PI3K/AKT,Vector=Reactions[IRS1_Feedback_Deactivation_S6K1]" type="Reaction">
            <ModelParameter cn="CN=Root,Model= Modelling cancerous mutations in the PI3K/AKT,Vector=Reactions[IRS1_Feedback_Deactivation_S6K1],ParameterGroup=Parameters,Parameter=Kcat" value="1611.97" type="ReactionParameter" simulationType="fixed"/>
            <ModelParameter cn="CN=Root,Model= Modelling cancerous mutations in the PI3K/AKT,Vector=Reactions[IRS1_Feedback_Deactivation_S6K1],ParameterGroup=Parameters,Parameter=km" value="896896" type="ReactionParameter" simulationType="fixed"/>
          </ModelParameterGroup>
        </ModelParameterGroup>
      </ModelParameterSet>
    </ListOfModelParameterSets>
    <StateTemplate>
      <StateTemplateVariable objectReference="Model_3"/>
      <StateTemplateVariable objectReference="Metabolite_33"/>
      <StateTemplateVariable objectReference="Metabolite_29"/>
      <StateTemplateVariable objectReference="Metabolite_5"/>
      <StateTemplateVariable objectReference="Metabolite_13"/>
      <StateTemplateVariable objectReference="Metabolite_17"/>
      <StateTemplateVariable objectReference="Metabolite_21"/>
      <StateTemplateVariable objectReference="Metabolite_3"/>
      <StateTemplateVariable objectReference="Metabolite_9"/>
      <StateTemplateVariable objectReference="Metabolite_25"/>
      <StateTemplateVariable objectReference="Metabolite_39"/>
      <StateTemplateVariable objectReference="Metabolite_43"/>
      <StateTemplateVariable objectReference="Metabolite_63"/>
      <StateTemplateVariable objectReference="Metabolite_69"/>
      <StateTemplateVariable objectReference="Metabolite_73"/>
      <StateTemplateVariable objectReference="Metabolite_1"/>
      <StateTemplateVariable objectReference="Metabolite_87"/>
      <StateTemplateVariable objectReference="Metabolite_91"/>
      <StateTemplateVariable objectReference="Metabolite_37"/>
      <StateTemplateVariable objectReference="Metabolite_19"/>
      <StateTemplateVariable objectReference="Metabolite_23"/>
      <StateTemplateVariable objectReference="Metabolite_7"/>
      <StateTemplateVariable objectReference="Metabolite_75"/>
      <StateTemplateVariable objectReference="Metabolite_45"/>
      <StateTemplateVariable objectReference="Metabolite_65"/>
      <StateTemplateVariable objectReference="Metabolite_71"/>
      <StateTemplateVariable objectReference="Metabolite_41"/>
      <StateTemplateVariable objectReference="Metabolite_11"/>
      <StateTemplateVariable objectReference="Metabolite_35"/>
      <StateTemplateVariable objectReference="Metabolite_15"/>
      <StateTemplateVariable objectReference="Metabolite_27"/>
      <StateTemplateVariable objectReference="Metabolite_89"/>
      <StateTemplateVariable objectReference="Metabolite_31"/>
      <StateTemplateVariable objectReference="Metabolite_93"/>
      <StateTemplateVariable objectReference="Metabolite_51"/>
      <StateTemplateVariable objectReference="Metabolite_53"/>
      <StateTemplateVariable objectReference="Metabolite_55"/>
      <StateTemplateVariable objectReference="Metabolite_57"/>
      <StateTemplateVariable objectReference="Metabolite_59"/>
      <StateTemplateVariable objectReference="Metabolite_61"/>
      <StateTemplateVariable objectReference="Metabolite_67"/>
      <StateTemplateVariable objectReference="Metabolite_77"/>
      <StateTemplateVariable objectReference="Metabolite_79"/>
      <StateTemplateVariable objectReference="Metabolite_81"/>
      <StateTemplateVariable objectReference="Metabolite_83"/>
      <StateTemplateVariable objectReference="Metabolite_85"/>
      <StateTemplateVariable objectReference="Metabolite_96"/>
      <StateTemplateVariable objectReference="Compartment_1"/>
    </StateTemplate>
    <InitialState type="initialState">
      0 0 0 0 0 0 0 4.817713432000001e+25 0 0 0 0 0 0 7.226570148e+25 0 0 0 0 3.613285074e+26 3.613285074e+26 7.226570148e+25 0 7.226570148e+25 7.226570148e+25 7.226570148e+25 7.226570148e+25 7.226570148e+25 7.226570148e+25 7.226570148e+25 7.226570148e+25 7.226570148e+25 7.226570148e+25 7.226570148e+25 6.023346218358001e+27 7.226570148e+25 7.226570148e+25 7.226570148e+25 7.226570148e+25 6.022141790000001e+20 7.226570148e+25 7.226570148e+25 7.226570148e+25 7.226570148e+25 7.226570148e+25 7.226570148e+25 7.226570148e+25 1 
    </InitialState>
  </Model>
  <ListOfTasks>
    <Task key="Task_14" name="Steady-State" type="steadyState" scheduled="false" updateModel="false">
      <Report reference="Report_9" target="" append="1" confirmOverwrite="1"/>
      <Problem>
        <Parameter name="JacobianRequested" type="bool" value="1"/>
        <Parameter name="StabilityAnalysisRequested" type="bool" value="1"/>
      </Problem>
      <Method name="Enhanced Newton" type="EnhancedNewton">
        <Parameter name="Resolution" type="unsignedFloat" value="1e-09"/>
        <Parameter name="Derivation Factor" type="unsignedFloat" value="0.001"/>
        <Parameter name="Use Newton" type="bool" value="1"/>
        <Parameter name="Use Integration" type="bool" value="1"/>
        <Parameter name="Use Back Integration" type="bool" value="1"/>
        <Parameter name="Accept Negative Concentrations" type="bool" value="0"/>
        <Parameter name="Iteration Limit" type="unsignedInteger" value="50"/>
        <Parameter name="Maximum duration for forward integration" type="unsignedFloat" value="1000000000"/>
        <Parameter name="Maximum duration for backward integration" type="unsignedFloat" value="1000000"/>
      </Method>
    </Task>
    <Task key="Task_15" name="Time-Course" type="timeCourse" scheduled="false" updateModel="false">
      <Problem>
        <Parameter name="StepNumber" type="unsignedInteger" value="20000"/>
        <Parameter name="StepSize" type="float" value="0.01"/>
        <Parameter name="Duration" type="float" value="200"/>
        <Parameter name="TimeSeriesRequested" type="bool" value="1"/>
        <Parameter name="OutputStartTime" type="float" value="0"/>
        <Parameter name="Output Event" type="bool" value="0"/>
        <Parameter name="Continue on Simultaneous Events" type="bool" value="1"/>
      </Problem>
      <Method name="Deterministic (LSODA)" type="Deterministic(LSODA)">
        <Parameter name="Integrate Reduced Model" type="bool" value="0"/>
        <Parameter name="Relative Tolerance" type="unsignedFloat" value="1e-06"/>
        <Parameter name="Absolute Tolerance" type="unsignedFloat" value="1e-12"/>
        <Parameter name="Max Internal Steps" type="unsignedInteger" value="10000"/>
      </Method>
    </Task>
    <Task key="Task_16" name="Scan" type="scan" scheduled="false" updateModel="false">
      <Problem>
        <Parameter name="Subtask" type="unsignedInteger" value="1"/>
        <ParameterGroup name="ScanItems">
        </ParameterGroup>
        <Parameter name="Output in subtask" type="bool" value="1"/>
        <Parameter name="Adjust initial conditions" type="bool" value="0"/>
      </Problem>
      <Method name="Scan Framework" type="ScanFramework">
      </Method>
    </Task>
    <Task key="Task_17" name="Elementary Flux Modes" type="fluxMode" scheduled="false" updateModel="false">
      <Report reference="Report_10" target="" append="1" confirmOverwrite="1"/>
      <Problem>
      </Problem>
      <Method name="EFM Algorithm" type="EFMAlgorithm">
      </Method>
    </Task>
    <Task key="Task_18" name="Optimization" type="optimization" scheduled="false" updateModel="false">
      <Report reference="Report_11" target="" append="1" confirmOverwrite="1"/>
      <Problem>
        <Parameter name="Subtask" type="cn" value="CN=Root,Vector=TaskList[Steady-State]"/>
        <ParameterText name="ObjectiveExpression" type="expression">
          
        </ParameterText>
        <Parameter name="Maximize" type="bool" value="0"/>
        <Parameter name="Randomize Start Values" type="bool" value="0"/>
        <Parameter name="Calculate Statistics" type="bool" value="1"/>
        <ParameterGroup name="OptimizationItemList">
        </ParameterGroup>
        <ParameterGroup name="OptimizationConstraintList">
        </ParameterGroup>
      </Problem>
      <Method name="Random Search" type="RandomSearch">
        <Parameter name="Number of Iterations" type="unsignedInteger" value="100000"/>
        <Parameter name="Random Number Generator" type="unsignedInteger" value="1"/>
        <Parameter name="Seed" type="unsignedInteger" value="0"/>
      </Method>
    </Task>
    <Task key="Task_19" name="Parameter Estimation" type="parameterFitting" scheduled="false" updateModel="false">
      <Report reference="Report_12" target="" append="1" confirmOverwrite="1"/>
      <Problem>
        <Parameter name="Maximize" type="bool" value="0"/>
        <Parameter name="Randomize Start Values" type="bool" value="0"/>
        <Parameter name="Calculate Statistics" type="bool" value="1"/>
        <ParameterGroup name="OptimizationItemList">
        </ParameterGroup>
        <ParameterGroup name="OptimizationConstraintList">
        </ParameterGroup>
        <Parameter name="Steady-State" type="cn" value="CN=Root,Vector=TaskList[Steady-State]"/>
        <Parameter name="Time-Course" type="cn" value="CN=Root,Vector=TaskList[Time-Course]"/>
        <Parameter name="Create Parameter Sets" type="bool" value="0"/>
        <ParameterGroup name="Experiment Set">
        </ParameterGroup>
        <ParameterGroup name="Validation Set">
          <Parameter name="Threshold" type="unsignedInteger" value="5"/>
          <Parameter name="Weight" type="unsignedFloat" value="1"/>
        </ParameterGroup>
      </Problem>
      <Method name="Evolutionary Programming" type="EvolutionaryProgram">
        <Parameter name="Number of Generations" type="unsignedInteger" value="200"/>
        <Parameter name="Population Size" type="unsignedInteger" value="20"/>
        <Parameter name="Random Number Generator" type="unsignedInteger" value="1"/>
        <Parameter name="Seed" type="unsignedInteger" value="0"/>
      </Method>
    </Task>
    <Task key="Task_20" name="Metabolic Control Analysis" type="metabolicControlAnalysis" scheduled="false" updateModel="false">
      <Report reference="Report_13" target="" append="1" confirmOverwrite="1"/>
      <Problem>
        <Parameter name="Steady-State" type="key" value="Task_14"/>
      </Problem>
      <Method name="MCA Method (Reder)" type="MCAMethod(Reder)">
        <Parameter name="Modulation Factor" type="unsignedFloat" value="1e-09"/>
        <Parameter name="Use Reeder" type="bool" value="1"/>
        <Parameter name="Use Smallbone" type="bool" value="1"/>
      </Method>
    </Task>
    <Task key="Task_21" name="Lyapunov Exponents" type="lyapunovExponents" scheduled="false" updateModel="false">
      <Report reference="Report_14" target="" append="1" confirmOverwrite="1"/>
      <Problem>
        <Parameter name="ExponentNumber" type="unsignedInteger" value="3"/>
        <Parameter name="DivergenceRequested" type="bool" value="1"/>
        <Parameter name="TransientTime" type="float" value="0"/>
      </Problem>
      <Method name="Wolf Method" type="WolfMethod">
        <Parameter name="Orthonormalization Interval" type="unsignedFloat" value="1"/>
        <Parameter name="Overall time" type="unsignedFloat" value="1000"/>
        <Parameter name="Relative Tolerance" type="unsignedFloat" value="1e-06"/>
        <Parameter name="Absolute Tolerance" type="unsignedFloat" value="1e-12"/>
        <Parameter name="Max Internal Steps" type="unsignedInteger" value="10000"/>
      </Method>
    </Task>
    <Task key="Task_22" name="Time Scale Separation Analysis" type="timeScaleSeparationAnalysis" scheduled="false" updateModel="false">
      <Report reference="Report_15" target="" append="1" confirmOverwrite="1"/>
      <Problem>
        <Parameter name="StepNumber" type="unsignedInteger" value="100"/>
        <Parameter name="StepSize" type="float" value="0.01"/>
        <Parameter name="Duration" type="float" value="1"/>
        <Parameter name="TimeSeriesRequested" type="bool" value="1"/>
        <Parameter name="OutputStartTime" type="float" value="0"/>
      </Problem>
      <Method name="ILDM (LSODA,Deuflhard)" type="TimeScaleSeparation(ILDM,Deuflhard)">
        <Parameter name="Deuflhard Tolerance" type="unsignedFloat" value="1e-06"/>
      </Method>
    </Task>
    <Task key="Task_23" name="Sensitivities" type="sensitivities" scheduled="false" updateModel="false">
      <Report reference="Report_16" target="" append="1" confirmOverwrite="1"/>
      <Problem>
        <Parameter name="SubtaskType" type="unsignedInteger" value="1"/>
        <ParameterGroup name="TargetFunctions">
          <Parameter name="SingleObject" type="cn" value=""/>
          <Parameter name="ObjectListType" type="unsignedInteger" value="7"/>
        </ParameterGroup>
        <ParameterGroup name="ListOfVariables">
          <ParameterGroup name="Variables">
            <Parameter name="SingleObject" type="cn" value=""/>
            <Parameter name="ObjectListType" type="unsignedInteger" value="41"/>
          </ParameterGroup>
        </ParameterGroup>
      </Problem>
      <Method name="Sensitivities Method" type="SensitivitiesMethod">
        <Parameter name="Delta factor" type="unsignedFloat" value="0.001"/>
        <Parameter name="Delta minimum" type="unsignedFloat" value="1e-12"/>
      </Method>
    </Task>
    <Task key="Task_24" name="Moieties" type="moieties" scheduled="false" updateModel="false">
      <Problem>
      </Problem>
      <Method name="Householder Reduction" type="Householder">
      </Method>
    </Task>
    <Task key="Task_25" name="Cross Section" type="crosssection" scheduled="false" updateModel="false">
      <Problem>
        <Parameter name="StepNumber" type="unsignedInteger" value="100"/>
        <Parameter name="StepSize" type="float" value="0.01"/>
        <Parameter name="Duration" type="float" value="1"/>
        <Parameter name="TimeSeriesRequested" type="bool" value="1"/>
        <Parameter name="OutputStartTime" type="float" value="0"/>
        <Parameter name="Output Event" type="bool" value="0"/>
        <Parameter name="Continue on Simultaneous Events" type="bool" value="0"/>
        <Parameter name="LimitCrossings" type="bool" value="0"/>
        <Parameter name="NumCrossingsLimit" type="unsignedInteger" value="0"/>
        <Parameter name="LimitOutTime" type="bool" value="0"/>
        <Parameter name="LimitOutCrossings" type="bool" value="0"/>
        <Parameter name="PositiveDirection" type="bool" value="1"/>
        <Parameter name="NumOutCrossingsLimit" type="unsignedInteger" value="0"/>
        <Parameter name="LimitUntilConvergence" type="bool" value="0"/>
        <Parameter name="ConvergenceTolerance" type="float" value="1e-06"/>
        <Parameter name="Threshold" type="float" value="0"/>
        <Parameter name="DelayOutputUntilConvergence" type="bool" value="0"/>
        <Parameter name="OutputConvergenceTolerance" type="float" value="1e-06"/>
        <ParameterText name="TriggerExpression" type="expression">
          
        </ParameterText>
        <Parameter name="SingleVariable" type="cn" value=""/>
      </Problem>
      <Method name="Deterministic (LSODA)" type="Deterministic(LSODA)">
        <Parameter name="Integrate Reduced Model" type="bool" value="0"/>
        <Parameter name="Relative Tolerance" type="unsignedFloat" value="1e-06"/>
        <Parameter name="Absolute Tolerance" type="unsignedFloat" value="1e-12"/>
        <Parameter name="Max Internal Steps" type="unsignedInteger" value="10000"/>
      </Method>
    </Task>
    <Task key="Task_26" name="Linear Noise Approximation" type="linearNoiseApproximation" scheduled="false" updateModel="false">
      <Report reference="Report_17" target="" append="1" confirmOverwrite="1"/>
      <Problem>
        <Parameter name="Steady-State" type="key" value="Task_14"/>
      </Problem>
      <Method name="Linear Noise Approximation" type="LinearNoiseApproximation">
      </Method>
    </Task>
  </ListOfTasks>
  <ListOfReports>
    <Report key="Report_9" name="Steady-State" taskType="steadyState" separator="&#x09;" precision="6">
      <Comment>
        Automatically generated report.
      </Comment>
      <Footer>
        <Object cn="CN=Root,Vector=TaskList[Steady-State]"/>
      </Footer>
    </Report>
    <Report key="Report_10" name="Elementary Flux Modes" taskType="fluxMode" separator="&#x09;" precision="6">
      <Comment>
        Automatically generated report.
      </Comment>
      <Footer>
        <Object cn="CN=Root,Vector=TaskList[Elementary Flux Modes],Object=Result"/>
      </Footer>
    </Report>
    <Report key="Report_11" name="Optimization" taskType="optimization" separator="&#x09;" precision="6">
      <Comment>
        Automatically generated report.
      </Comment>
      <Header>
        <Object cn="CN=Root,Vector=TaskList[Optimization],Object=Description"/>
        <Object cn="String=\[Function Evaluations\]"/>
        <Object cn="Separator=&#x09;"/>
        <Object cn="String=\[Best Value\]"/>
        <Object cn="Separator=&#x09;"/>
        <Object cn="String=\[Best Parameters\]"/>
      </Header>
      <Body>
        <Object cn="CN=Root,Vector=TaskList[Optimization],Problem=Optimization,Reference=Function Evaluations"/>
        <Object cn="Separator=&#x09;"/>
        <Object cn="CN=Root,Vector=TaskList[Optimization],Problem=Optimization,Reference=Best Value"/>
        <Object cn="Separator=&#x09;"/>
        <Object cn="CN=Root,Vector=TaskList[Optimization],Problem=Optimization,Reference=Best Parameters"/>
      </Body>
      <Footer>
        <Object cn="String=&#x0a;"/>
        <Object cn="CN=Root,Vector=TaskList[Optimization],Object=Result"/>
      </Footer>
    </Report>
    <Report key="Report_12" name="Parameter Estimation" taskType="parameterFitting" separator="&#x09;" precision="6">
      <Comment>
        Automatically generated report.
      </Comment>
      <Header>
        <Object cn="CN=Root,Vector=TaskList[Parameter Estimation],Object=Description"/>
        <Object cn="String=\[Function Evaluations\]"/>
        <Object cn="Separator=&#x09;"/>
        <Object cn="String=\[Best Value\]"/>
        <Object cn="Separator=&#x09;"/>
        <Object cn="String=\[Best Parameters\]"/>
      </Header>
      <Body>
        <Object cn="CN=Root,Vector=TaskList[Parameter Estimation],Problem=Parameter Estimation,Reference=Function Evaluations"/>
        <Object cn="Separator=&#x09;"/>
        <Object cn="CN=Root,Vector=TaskList[Parameter Estimation],Problem=Parameter Estimation,Reference=Best Value"/>
        <Object cn="Separator=&#x09;"/>
        <Object cn="CN=Root,Vector=TaskList[Parameter Estimation],Problem=Parameter Estimation,Reference=Best Parameters"/>
      </Body>
      <Footer>
        <Object cn="String=&#x0a;"/>
        <Object cn="CN=Root,Vector=TaskList[Parameter Estimation],Object=Result"/>
      </Footer>
    </Report>
    <Report key="Report_13" name="Metabolic Control Analysis" taskType="metabolicControlAnalysis" separator="&#x09;" precision="6">
      <Comment>
        Automatically generated report.
      </Comment>
      <Header>
        <Object cn="CN=Root,Vector=TaskList[Metabolic Control Analysis],Object=Description"/>
      </Header>
      <Footer>
        <Object cn="String=&#x0a;"/>
        <Object cn="CN=Root,Vector=TaskList[Metabolic Control Analysis],Object=Result"/>
      </Footer>
    </Report>
    <Report key="Report_14" name="Lyapunov Exponents" taskType="lyapunovExponents" separator="&#x09;" precision="6">
      <Comment>
        Automatically generated report.
      </Comment>
      <Header>
        <Object cn="CN=Root,Vector=TaskList[Lyapunov Exponents],Object=Description"/>
      </Header>
      <Footer>
        <Object cn="String=&#x0a;"/>
        <Object cn="CN=Root,Vector=TaskList[Lyapunov Exponents],Object=Result"/>
      </Footer>
    </Report>
    <Report key="Report_15" name="Time Scale Separation Analysis" taskType="timeScaleSeparationAnalysis" separator="&#x09;" precision="6">
      <Comment>
        Automatically generated report.
      </Comment>
      <Header>
        <Object cn="CN=Root,Vector=TaskList[Time Scale Separation Analysis],Object=Description"/>
      </Header>
      <Footer>
        <Object cn="String=&#x0a;"/>
        <Object cn="CN=Root,Vector=TaskList[Time Scale Separation Analysis],Object=Result"/>
      </Footer>
    </Report>
    <Report key="Report_16" name="Sensitivities" taskType="sensitivities" separator="&#x09;" precision="6">
      <Comment>
        Automatically generated report.
      </Comment>
      <Header>
        <Object cn="CN=Root,Vector=TaskList[Sensitivities],Object=Description"/>
      </Header>
      <Footer>
        <Object cn="String=&#x0a;"/>
        <Object cn="CN=Root,Vector=TaskList[Sensitivities],Object=Result"/>
      </Footer>
    </Report>
    <Report key="Report_17" name="Linear Noise Approximation" taskType="linearNoiseApproximation" separator="&#x09;" precision="6">
      <Comment>
        Automatically generated report.
      </Comment>
      <Header>
        <Object cn="CN=Root,Vector=TaskList[Linear Noise Approximation],Object=Description"/>
      </Header>
      <Footer>
        <Object cn="String=&#x0a;"/>
        <Object cn="CN=Root,Vector=TaskList[Linear Noise Approximation],Object=Result"/>
      </Footer>
    </Report>
  </ListOfReports>
  <ListOfPlots>
    <PlotSpecification name="Complete Concentrations, Volumes, and Global Quantity Values" type="Plot2D" active="1">
      <Parameter name="log X" type="bool" value="0"/>
      <Parameter name="log Y" type="bool" value="0"/>
      <ListOfPlotItems>
        <PlotItem name="[boundRTK]" type="Curve2D">
          <Parameter name="Line type" type="unsignedInteger" value="0"/>
          <Parameter name="Line subtype" type="unsignedInteger" value="0"/>
          <Parameter name="Line width" type="unsignedFloat" value="1"/>
          <Parameter name="Symbol subtype" type="unsignedInteger" value="0"/>
          <Parameter name="Color" type="string" value="auto"/>
          <Parameter name="Recording Activity" type="string" value="during"/>
          <ListOfChannels>
            <ChannelSpec cn="CN=Root,Model= Modelling cancerous mutations in the PI3K/AKT,Reference=Time"/>
            <ChannelSpec cn="CN=Root,Model= Modelling cancerous mutations in the PI3K/AKT,Vector=Compartments[compartment],Vector=Metabolites[boundRTK],Reference=Concentration"/>
          </ListOfChannels>
        </PlotItem>
        <PlotItem name="[freeRTK]" type="Curve2D">
          <Parameter name="Line type" type="unsignedInteger" value="0"/>
          <Parameter name="Line subtype" type="unsignedInteger" value="0"/>
          <Parameter name="Line width" type="unsignedFloat" value="1"/>
          <Parameter name="Symbol subtype" type="unsignedInteger" value="0"/>
          <Parameter name="Color" type="string" value="auto"/>
          <Parameter name="Recording Activity" type="string" value="during"/>
          <ListOfChannels>
            <ChannelSpec cn="CN=Root,Model= Modelling cancerous mutations in the PI3K/AKT,Reference=Time"/>
            <ChannelSpec cn="CN=Root,Model= Modelling cancerous mutations in the PI3K/AKT,Vector=Compartments[compartment],Vector=Metabolites[freeRTK],Reference=Concentration"/>
          </ListOfChannels>
        </PlotItem>
        <PlotItem name="[SosActive]" type="Curve2D">
          <Parameter name="Line type" type="unsignedInteger" value="0"/>
          <Parameter name="Line subtype" type="unsignedInteger" value="0"/>
          <Parameter name="Line width" type="unsignedFloat" value="1"/>
          <Parameter name="Symbol subtype" type="unsignedInteger" value="0"/>
          <Parameter name="Color" type="string" value="auto"/>
          <Parameter name="Recording Activity" type="string" value="during"/>
          <ListOfChannels>
            <ChannelSpec cn="CN=Root,Model= Modelling cancerous mutations in the PI3K/AKT,Reference=Time"/>
            <ChannelSpec cn="CN=Root,Model= Modelling cancerous mutations in the PI3K/AKT,Vector=Compartments[compartment],Vector=Metabolites[SosActive],Reference=Concentration"/>
          </ListOfChannels>
        </PlotItem>
        <PlotItem name="[SosInactive]" type="Curve2D">
          <Parameter name="Line type" type="unsignedInteger" value="0"/>
          <Parameter name="Line subtype" type="unsignedInteger" value="0"/>
          <Parameter name="Line width" type="unsignedFloat" value="1"/>
          <Parameter name="Symbol subtype" type="unsignedInteger" value="0"/>
          <Parameter name="Color" type="string" value="auto"/>
          <Parameter name="Recording Activity" type="string" value="during"/>
          <ListOfChannels>
            <ChannelSpec cn="CN=Root,Model= Modelling cancerous mutations in the PI3K/AKT,Reference=Time"/>
            <ChannelSpec cn="CN=Root,Model= Modelling cancerous mutations in the PI3K/AKT,Vector=Compartments[compartment],Vector=Metabolites[SosInactive],Reference=Concentration"/>
          </ListOfChannels>
        </PlotItem>
        <PlotItem name="[RasActive]" type="Curve2D">
          <Parameter name="Line type" type="unsignedInteger" value="0"/>
          <Parameter name="Line subtype" type="unsignedInteger" value="0"/>
          <Parameter name="Line width" type="unsignedFloat" value="1"/>
          <Parameter name="Symbol subtype" type="unsignedInteger" value="0"/>
          <Parameter name="Color" type="string" value="auto"/>
          <Parameter name="Recording Activity" type="string" value="during"/>
          <ListOfChannels>
            <ChannelSpec cn="CN=Root,Model= Modelling cancerous mutations in the PI3K/AKT,Reference=Time"/>
            <ChannelSpec cn="CN=Root,Model= Modelling cancerous mutations in the PI3K/AKT,Vector=Compartments[compartment],Vector=Metabolites[RasActive],Reference=Concentration"/>
          </ListOfChannels>
        </PlotItem>
        <PlotItem name="[RasInactive]" type="Curve2D">
          <Parameter name="Line type" type="unsignedInteger" value="0"/>
          <Parameter name="Line subtype" type="unsignedInteger" value="0"/>
          <Parameter name="Line width" type="unsignedFloat" value="1"/>
          <Parameter name="Symbol subtype" type="unsignedInteger" value="0"/>
          <Parameter name="Color" type="string" value="auto"/>
          <Parameter name="Recording Activity" type="string" value="during"/>
          <ListOfChannels>
            <ChannelSpec cn="CN=Root,Model= Modelling cancerous mutations in the PI3K/AKT,Reference=Time"/>
            <ChannelSpec cn="CN=Root,Model= Modelling cancerous mutations in the PI3K/AKT,Vector=Compartments[compartment],Vector=Metabolites[RasInactive],Reference=Concentration"/>
          </ListOfChannels>
        </PlotItem>
        <PlotItem name="[Raf1Active]" type="Curve2D">
          <Parameter name="Line type" type="unsignedInteger" value="0"/>
          <Parameter name="Line subtype" type="unsignedInteger" value="0"/>
          <Parameter name="Line width" type="unsignedFloat" value="1"/>
          <Parameter name="Symbol subtype" type="unsignedInteger" value="0"/>
          <Parameter name="Color" type="string" value="auto"/>
          <Parameter name="Recording Activity" type="string" value="during"/>
          <ListOfChannels>
            <ChannelSpec cn="CN=Root,Model= Modelling cancerous mutations in the PI3K/AKT,Reference=Time"/>
            <ChannelSpec cn="CN=Root,Model= Modelling cancerous mutations in the PI3K/AKT,Vector=Compartments[compartment],Vector=Metabolites[Raf1Active],Reference=Concentration"/>
          </ListOfChannels>
        </PlotItem>
        <PlotItem name="[Raf1Inactive]" type="Curve2D">
          <Parameter name="Line type" type="unsignedInteger" value="0"/>
          <Parameter name="Line subtype" type="unsignedInteger" value="0"/>
          <Parameter name="Line width" type="unsignedFloat" value="1"/>
          <Parameter name="Symbol subtype" type="unsignedInteger" value="0"/>
          <Parameter name="Color" type="string" value="auto"/>
          <Parameter name="Recording Activity" type="string" value="during"/>
          <ListOfChannels>
            <ChannelSpec cn="CN=Root,Model= Modelling cancerous mutations in the PI3K/AKT,Reference=Time"/>
            <ChannelSpec cn="CN=Root,Model= Modelling cancerous mutations in the PI3K/AKT,Vector=Compartments[compartment],Vector=Metabolites[Raf1Inactive],Reference=Concentration"/>
          </ListOfChannels>
        </PlotItem>
        <PlotItem name="[MekActive]" type="Curve2D">
          <Parameter name="Line type" type="unsignedInteger" value="0"/>
          <Parameter name="Line subtype" type="unsignedInteger" value="0"/>
          <Parameter name="Line width" type="unsignedFloat" value="1"/>
          <Parameter name="Symbol subtype" type="unsignedInteger" value="0"/>
          <Parameter name="Color" type="string" value="auto"/>
          <Parameter name="Recording Activity" type="string" value="during"/>
          <ListOfChannels>
            <ChannelSpec cn="CN=Root,Model= Modelling cancerous mutations in the PI3K/AKT,Reference=Time"/>
            <ChannelSpec cn="CN=Root,Model= Modelling cancerous mutations in the PI3K/AKT,Vector=Compartments[compartment],Vector=Metabolites[MekActive],Reference=Concentration"/>
          </ListOfChannels>
        </PlotItem>
        <PlotItem name="[MekInactive]" type="Curve2D">
          <Parameter name="Line type" type="unsignedInteger" value="0"/>
          <Parameter name="Line subtype" type="unsignedInteger" value="0"/>
          <Parameter name="Line width" type="unsignedFloat" value="1"/>
          <Parameter name="Symbol subtype" type="unsignedInteger" value="0"/>
          <Parameter name="Color" type="string" value="auto"/>
          <Parameter name="Recording Activity" type="string" value="during"/>
          <ListOfChannels>
            <ChannelSpec cn="CN=Root,Model= Modelling cancerous mutations in the PI3K/AKT,Reference=Time"/>
            <ChannelSpec cn="CN=Root,Model= Modelling cancerous mutations in the PI3K/AKT,Vector=Compartments[compartment],Vector=Metabolites[MekInactive],Reference=Concentration"/>
          </ListOfChannels>
        </PlotItem>
        <PlotItem name="[ErkActive]" type="Curve2D">
          <Parameter name="Line type" type="unsignedInteger" value="0"/>
          <Parameter name="Line subtype" type="unsignedInteger" value="0"/>
          <Parameter name="Line width" type="unsignedFloat" value="1"/>
          <Parameter name="Symbol subtype" type="unsignedInteger" value="0"/>
          <Parameter name="Color" type="string" value="auto"/>
          <Parameter name="Recording Activity" type="string" value="during"/>
          <ListOfChannels>
            <ChannelSpec cn="CN=Root,Model= Modelling cancerous mutations in the PI3K/AKT,Reference=Time"/>
            <ChannelSpec cn="CN=Root,Model= Modelling cancerous mutations in the PI3K/AKT,Vector=Compartments[compartment],Vector=Metabolites[ErkActive],Reference=Concentration"/>
          </ListOfChannels>
        </PlotItem>
        <PlotItem name="[ErkInactive]" type="Curve2D">
          <Parameter name="Line type" type="unsignedInteger" value="0"/>
          <Parameter name="Line subtype" type="unsignedInteger" value="0"/>
          <Parameter name="Line width" type="unsignedFloat" value="1"/>
          <Parameter name="Symbol subtype" type="unsignedInteger" value="0"/>
          <Parameter name="Color" type="string" value="auto"/>
          <Parameter name="Recording Activity" type="string" value="during"/>
          <ListOfChannels>
            <ChannelSpec cn="CN=Root,Model= Modelling cancerous mutations in the PI3K/AKT,Reference=Time"/>
            <ChannelSpec cn="CN=Root,Model= Modelling cancerous mutations in the PI3K/AKT,Vector=Compartments[compartment],Vector=Metabolites[ErkInactive],Reference=Concentration"/>
          </ListOfChannels>
        </PlotItem>
        <PlotItem name="[P90RskActive]" type="Curve2D">
          <Parameter name="Line type" type="unsignedInteger" value="0"/>
          <Parameter name="Line subtype" type="unsignedInteger" value="0"/>
          <Parameter name="Line width" type="unsignedFloat" value="1"/>
          <Parameter name="Symbol subtype" type="unsignedInteger" value="0"/>
          <Parameter name="Color" type="string" value="auto"/>
          <Parameter name="Recording Activity" type="string" value="during"/>
          <ListOfChannels>
            <ChannelSpec cn="CN=Root,Model= Modelling cancerous mutations in the PI3K/AKT,Reference=Time"/>
            <ChannelSpec cn="CN=Root,Model= Modelling cancerous mutations in the PI3K/AKT,Vector=Compartments[compartment],Vector=Metabolites[P90RskActive],Reference=Concentration"/>
          </ListOfChannels>
        </PlotItem>
        <PlotItem name="[P90RskInactive]" type="Curve2D">
          <Parameter name="Line type" type="unsignedInteger" value="0"/>
          <Parameter name="Line subtype" type="unsignedInteger" value="0"/>
          <Parameter name="Line width" type="unsignedFloat" value="1"/>
          <Parameter name="Symbol subtype" type="unsignedInteger" value="0"/>
          <Parameter name="Color" type="string" value="auto"/>
          <Parameter name="Recording Activity" type="string" value="during"/>
          <ListOfChannels>
            <ChannelSpec cn="CN=Root,Model= Modelling cancerous mutations in the PI3K/AKT,Reference=Time"/>
            <ChannelSpec cn="CN=Root,Model= Modelling cancerous mutations in the PI3K/AKT,Vector=Compartments[compartment],Vector=Metabolites[P90RskInactive],Reference=Concentration"/>
          </ListOfChannels>
        </PlotItem>
        <PlotItem name="[PI3KActive]" type="Curve2D">
          <Parameter name="Line type" type="unsignedInteger" value="0"/>
          <Parameter name="Line subtype" type="unsignedInteger" value="0"/>
          <Parameter name="Line width" type="unsignedFloat" value="1"/>
          <Parameter name="Symbol subtype" type="unsignedInteger" value="0"/>
          <Parameter name="Color" type="string" value="auto"/>
          <Parameter name="Recording Activity" type="string" value="during"/>
          <ListOfChannels>
            <ChannelSpec cn="CN=Root,Model= Modelling cancerous mutations in the PI3K/AKT,Reference=Time"/>
            <ChannelSpec cn="CN=Root,Model= Modelling cancerous mutations in the PI3K/AKT,Vector=Compartments[compartment],Vector=Metabolites[PI3KActive],Reference=Concentration"/>
          </ListOfChannels>
        </PlotItem>
        <PlotItem name="[PI3KInactive]" type="Curve2D">
          <Parameter name="Line type" type="unsignedInteger" value="0"/>
          <Parameter name="Line subtype" type="unsignedInteger" value="0"/>
          <Parameter name="Line width" type="unsignedFloat" value="1"/>
          <Parameter name="Symbol subtype" type="unsignedInteger" value="0"/>
          <Parameter name="Color" type="string" value="auto"/>
          <Parameter name="Recording Activity" type="string" value="during"/>
          <ListOfChannels>
            <ChannelSpec cn="CN=Root,Model= Modelling cancerous mutations in the PI3K/AKT,Reference=Time"/>
            <ChannelSpec cn="CN=Root,Model= Modelling cancerous mutations in the PI3K/AKT,Vector=Compartments[compartment],Vector=Metabolites[PI3KInactive],Reference=Concentration"/>
          </ListOfChannels>
        </PlotItem>
        <PlotItem name="[AktActive]" type="Curve2D">
          <Parameter name="Line type" type="unsignedInteger" value="0"/>
          <Parameter name="Line subtype" type="unsignedInteger" value="0"/>
          <Parameter name="Line width" type="unsignedFloat" value="1"/>
          <Parameter name="Symbol subtype" type="unsignedInteger" value="0"/>
          <Parameter name="Color" type="string" value="auto"/>
          <Parameter name="Recording Activity" type="string" value="during"/>
          <ListOfChannels>
            <ChannelSpec cn="CN=Root,Model= Modelling cancerous mutations in the PI3K/AKT,Reference=Time"/>
            <ChannelSpec cn="CN=Root,Model= Modelling cancerous mutations in the PI3K/AKT,Vector=Compartments[compartment],Vector=Metabolites[AktActive],Reference=Concentration"/>
          </ListOfChannels>
        </PlotItem>
        <PlotItem name="[AktInactive]" type="Curve2D">
          <Parameter name="Line type" type="unsignedInteger" value="0"/>
          <Parameter name="Line subtype" type="unsignedInteger" value="0"/>
          <Parameter name="Line width" type="unsignedFloat" value="1"/>
          <Parameter name="Symbol subtype" type="unsignedInteger" value="0"/>
          <Parameter name="Color" type="string" value="auto"/>
          <Parameter name="Recording Activity" type="string" value="during"/>
          <ListOfChannels>
            <ChannelSpec cn="CN=Root,Model= Modelling cancerous mutations in the PI3K/AKT,Reference=Time"/>
            <ChannelSpec cn="CN=Root,Model= Modelling cancerous mutations in the PI3K/AKT,Vector=Compartments[compartment],Vector=Metabolites[AktInactive],Reference=Concentration"/>
          </ListOfChannels>
        </PlotItem>
        <PlotItem name="[degradedRTK]" type="Curve2D">
          <Parameter name="Line type" type="unsignedInteger" value="0"/>
          <Parameter name="Line subtype" type="unsignedInteger" value="0"/>
          <Parameter name="Line width" type="unsignedFloat" value="1"/>
          <Parameter name="Symbol subtype" type="unsignedInteger" value="0"/>
          <Parameter name="Color" type="string" value="auto"/>
          <Parameter name="Recording Activity" type="string" value="during"/>
          <ListOfChannels>
            <ChannelSpec cn="CN=Root,Model= Modelling cancerous mutations in the PI3K/AKT,Reference=Time"/>
            <ChannelSpec cn="CN=Root,Model= Modelling cancerous mutations in the PI3K/AKT,Vector=Compartments[compartment],Vector=Metabolites[degradedRTK],Reference=Concentration"/>
          </ListOfChannels>
        </PlotItem>
        <PlotItem name="[C3GActive]" type="Curve2D">
          <Parameter name="Line type" type="unsignedInteger" value="0"/>
          <Parameter name="Line subtype" type="unsignedInteger" value="0"/>
          <Parameter name="Line width" type="unsignedFloat" value="1"/>
          <Parameter name="Symbol subtype" type="unsignedInteger" value="0"/>
          <Parameter name="Color" type="string" value="auto"/>
          <Parameter name="Recording Activity" type="string" value="during"/>
          <ListOfChannels>
            <ChannelSpec cn="CN=Root,Model= Modelling cancerous mutations in the PI3K/AKT,Reference=Time"/>
            <ChannelSpec cn="CN=Root,Model= Modelling cancerous mutations in the PI3K/AKT,Vector=Compartments[compartment],Vector=Metabolites[C3GActive],Reference=Concentration"/>
          </ListOfChannels>
        </PlotItem>
        <PlotItem name="[C3GInactive]" type="Curve2D">
          <Parameter name="Line type" type="unsignedInteger" value="0"/>
          <Parameter name="Line subtype" type="unsignedInteger" value="0"/>
          <Parameter name="Line width" type="unsignedFloat" value="1"/>
          <Parameter name="Symbol subtype" type="unsignedInteger" value="0"/>
          <Parameter name="Color" type="string" value="auto"/>
          <Parameter name="Recording Activity" type="string" value="during"/>
          <ListOfChannels>
            <ChannelSpec cn="CN=Root,Model= Modelling cancerous mutations in the PI3K/AKT,Reference=Time"/>
            <ChannelSpec cn="CN=Root,Model= Modelling cancerous mutations in the PI3K/AKT,Vector=Compartments[compartment],Vector=Metabolites[C3GInactive],Reference=Concentration"/>
          </ListOfChannels>
        </PlotItem>
        <PlotItem name="[Rap1Active]" type="Curve2D">
          <Parameter name="Line type" type="unsignedInteger" value="0"/>
          <Parameter name="Line subtype" type="unsignedInteger" value="0"/>
          <Parameter name="Line width" type="unsignedFloat" value="1"/>
          <Parameter name="Symbol subtype" type="unsignedInteger" value="0"/>
          <Parameter name="Color" type="string" value="auto"/>
          <Parameter name="Recording Activity" type="string" value="during"/>
          <ListOfChannels>
            <ChannelSpec cn="CN=Root,Model= Modelling cancerous mutations in the PI3K/AKT,Reference=Time"/>
            <ChannelSpec cn="CN=Root,Model= Modelling cancerous mutations in the PI3K/AKT,Vector=Compartments[compartment],Vector=Metabolites[Rap1Active],Reference=Concentration"/>
          </ListOfChannels>
        </PlotItem>
        <PlotItem name="[Rap1Inactive]" type="Curve2D">
          <Parameter name="Line type" type="unsignedInteger" value="0"/>
          <Parameter name="Line subtype" type="unsignedInteger" value="0"/>
          <Parameter name="Line width" type="unsignedFloat" value="1"/>
          <Parameter name="Symbol subtype" type="unsignedInteger" value="0"/>
          <Parameter name="Color" type="string" value="auto"/>
          <Parameter name="Recording Activity" type="string" value="during"/>
          <ListOfChannels>
            <ChannelSpec cn="CN=Root,Model= Modelling cancerous mutations in the PI3K/AKT,Reference=Time"/>
            <ChannelSpec cn="CN=Root,Model= Modelling cancerous mutations in the PI3K/AKT,Vector=Compartments[compartment],Vector=Metabolites[Rap1Inactive],Reference=Concentration"/>
          </ListOfChannels>
        </PlotItem>
        <PlotItem name="[GF]" type="Curve2D">
          <Parameter name="Line type" type="unsignedInteger" value="0"/>
          <Parameter name="Line subtype" type="unsignedInteger" value="0"/>
          <Parameter name="Line width" type="unsignedFloat" value="1"/>
          <Parameter name="Symbol subtype" type="unsignedInteger" value="0"/>
          <Parameter name="Color" type="string" value="auto"/>
          <Parameter name="Recording Activity" type="string" value="during"/>
          <ListOfChannels>
            <ChannelSpec cn="CN=Root,Model= Modelling cancerous mutations in the PI3K/AKT,Reference=Time"/>
            <ChannelSpec cn="CN=Root,Model= Modelling cancerous mutations in the PI3K/AKT,Vector=Compartments[compartment],Vector=Metabolites[GF],Reference=Concentration"/>
          </ListOfChannels>
        </PlotItem>
        <PlotItem name="[PP2AActive]" type="Curve2D">
          <Parameter name="Line type" type="unsignedInteger" value="0"/>
          <Parameter name="Line subtype" type="unsignedInteger" value="0"/>
          <Parameter name="Line width" type="unsignedFloat" value="1"/>
          <Parameter name="Symbol subtype" type="unsignedInteger" value="0"/>
          <Parameter name="Color" type="string" value="auto"/>
          <Parameter name="Recording Activity" type="string" value="during"/>
          <ListOfChannels>
            <ChannelSpec cn="CN=Root,Model= Modelling cancerous mutations in the PI3K/AKT,Reference=Time"/>
            <ChannelSpec cn="CN=Root,Model= Modelling cancerous mutations in the PI3K/AKT,Vector=Compartments[compartment],Vector=Metabolites[PP2AActive],Reference=Concentration"/>
          </ListOfChannels>
        </PlotItem>
        <PlotItem name="[Raf1PPtase]" type="Curve2D">
          <Parameter name="Line type" type="unsignedInteger" value="0"/>
          <Parameter name="Line subtype" type="unsignedInteger" value="0"/>
          <Parameter name="Line width" type="unsignedFloat" value="1"/>
          <Parameter name="Symbol subtype" type="unsignedInteger" value="0"/>
          <Parameter name="Color" type="string" value="auto"/>
          <Parameter name="Recording Activity" type="string" value="during"/>
          <ListOfChannels>
            <ChannelSpec cn="CN=Root,Model= Modelling cancerous mutations in the PI3K/AKT,Reference=Time"/>
            <ChannelSpec cn="CN=Root,Model= Modelling cancerous mutations in the PI3K/AKT,Vector=Compartments[compartment],Vector=Metabolites[Raf1PPtase],Reference=Concentration"/>
          </ListOfChannels>
        </PlotItem>
        <PlotItem name="[RasGapActive]" type="Curve2D">
          <Parameter name="Line type" type="unsignedInteger" value="0"/>
          <Parameter name="Line subtype" type="unsignedInteger" value="0"/>
          <Parameter name="Line width" type="unsignedFloat" value="1"/>
          <Parameter name="Symbol subtype" type="unsignedInteger" value="0"/>
          <Parameter name="Color" type="string" value="auto"/>
          <Parameter name="Recording Activity" type="string" value="during"/>
          <ListOfChannels>
            <ChannelSpec cn="CN=Root,Model= Modelling cancerous mutations in the PI3K/AKT,Reference=Time"/>
            <ChannelSpec cn="CN=Root,Model= Modelling cancerous mutations in the PI3K/AKT,Vector=Compartments[compartment],Vector=Metabolites[RasGapActive],Reference=Concentration"/>
          </ListOfChannels>
        </PlotItem>
        <PlotItem name="[Rap1Gap]" type="Curve2D">
          <Parameter name="Line type" type="unsignedInteger" value="0"/>
          <Parameter name="Line subtype" type="unsignedInteger" value="0"/>
          <Parameter name="Line width" type="unsignedFloat" value="1"/>
          <Parameter name="Symbol subtype" type="unsignedInteger" value="0"/>
          <Parameter name="Color" type="string" value="auto"/>
          <Parameter name="Recording Activity" type="string" value="during"/>
          <ListOfChannels>
            <ChannelSpec cn="CN=Root,Model= Modelling cancerous mutations in the PI3K/AKT,Reference=Time"/>
            <ChannelSpec cn="CN=Root,Model= Modelling cancerous mutations in the PI3K/AKT,Vector=Compartments[compartment],Vector=Metabolites[Rap1Gap],Reference=Concentration"/>
          </ListOfChannels>
        </PlotItem>
        <PlotItem name="[proRTK]" type="Curve2D">
          <Parameter name="Line type" type="unsignedInteger" value="0"/>
          <Parameter name="Line subtype" type="unsignedInteger" value="0"/>
          <Parameter name="Line width" type="unsignedFloat" value="1"/>
          <Parameter name="Symbol subtype" type="unsignedInteger" value="0"/>
          <Parameter name="Color" type="string" value="auto"/>
          <Parameter name="Recording Activity" type="string" value="during"/>
          <ListOfChannels>
            <ChannelSpec cn="CN=Root,Model= Modelling cancerous mutations in the PI3K/AKT,Reference=Time"/>
            <ChannelSpec cn="CN=Root,Model= Modelling cancerous mutations in the PI3K/AKT,Vector=Compartments[compartment],Vector=Metabolites[proRTK],Reference=Concentration"/>
          </ListOfChannels>
        </PlotItem>
        <PlotItem name="[PIP3Active]" type="Curve2D">
          <Parameter name="Line type" type="unsignedInteger" value="0"/>
          <Parameter name="Line subtype" type="unsignedInteger" value="0"/>
          <Parameter name="Line width" type="unsignedFloat" value="1"/>
          <Parameter name="Symbol subtype" type="unsignedInteger" value="0"/>
          <Parameter name="Color" type="string" value="auto"/>
          <Parameter name="Recording Activity" type="string" value="during"/>
          <ListOfChannels>
            <ChannelSpec cn="CN=Root,Model= Modelling cancerous mutations in the PI3K/AKT,Reference=Time"/>
            <ChannelSpec cn="CN=Root,Model= Modelling cancerous mutations in the PI3K/AKT,Vector=Compartments[compartment],Vector=Metabolites[PIP3Active],Reference=Concentration"/>
          </ListOfChannels>
        </PlotItem>
        <PlotItem name="[PIP3Inactive]" type="Curve2D">
          <Parameter name="Line type" type="unsignedInteger" value="0"/>
          <Parameter name="Line subtype" type="unsignedInteger" value="0"/>
          <Parameter name="Line width" type="unsignedFloat" value="1"/>
          <Parameter name="Symbol subtype" type="unsignedInteger" value="0"/>
          <Parameter name="Color" type="string" value="auto"/>
          <Parameter name="Recording Activity" type="string" value="during"/>
          <ListOfChannels>
            <ChannelSpec cn="CN=Root,Model= Modelling cancerous mutations in the PI3K/AKT,Reference=Time"/>
            <ChannelSpec cn="CN=Root,Model= Modelling cancerous mutations in the PI3K/AKT,Vector=Compartments[compartment],Vector=Metabolites[PIP3Inactive],Reference=Concentration"/>
          </ListOfChannels>
        </PlotItem>
        <PlotItem name="[PTENActive]" type="Curve2D">
          <Parameter name="Line type" type="unsignedInteger" value="0"/>
          <Parameter name="Line subtype" type="unsignedInteger" value="0"/>
          <Parameter name="Line width" type="unsignedFloat" value="1"/>
          <Parameter name="Symbol subtype" type="unsignedInteger" value="0"/>
          <Parameter name="Color" type="string" value="auto"/>
          <Parameter name="Recording Activity" type="string" value="during"/>
          <ListOfChannels>
            <ChannelSpec cn="CN=Root,Model= Modelling cancerous mutations in the PI3K/AKT,Reference=Time"/>
            <ChannelSpec cn="CN=Root,Model= Modelling cancerous mutations in the PI3K/AKT,Vector=Compartments[compartment],Vector=Metabolites[PTENActive],Reference=Concentration"/>
          </ListOfChannels>
        </PlotItem>
        <PlotItem name="[IRS1Active]" type="Curve2D">
          <Parameter name="Line type" type="unsignedInteger" value="0"/>
          <Parameter name="Line subtype" type="unsignedInteger" value="0"/>
          <Parameter name="Line width" type="unsignedFloat" value="1"/>
          <Parameter name="Symbol subtype" type="unsignedInteger" value="0"/>
          <Parameter name="Color" type="string" value="auto"/>
          <Parameter name="Recording Activity" type="string" value="during"/>
          <ListOfChannels>
            <ChannelSpec cn="CN=Root,Model= Modelling cancerous mutations in the PI3K/AKT,Reference=Time"/>
            <ChannelSpec cn="CN=Root,Model= Modelling cancerous mutations in the PI3K/AKT,Vector=Compartments[compartment],Vector=Metabolites[IRS1Active],Reference=Concentration"/>
          </ListOfChannels>
        </PlotItem>
        <PlotItem name="[IRS1Inactive]" type="Curve2D">
          <Parameter name="Line type" type="unsignedInteger" value="0"/>
          <Parameter name="Line subtype" type="unsignedInteger" value="0"/>
          <Parameter name="Line width" type="unsignedFloat" value="1"/>
          <Parameter name="Symbol subtype" type="unsignedInteger" value="0"/>
          <Parameter name="Color" type="string" value="auto"/>
          <Parameter name="Recording Activity" type="string" value="during"/>
          <ListOfChannels>
            <ChannelSpec cn="CN=Root,Model= Modelling cancerous mutations in the PI3K/AKT,Reference=Time"/>
            <ChannelSpec cn="CN=Root,Model= Modelling cancerous mutations in the PI3K/AKT,Vector=Compartments[compartment],Vector=Metabolites[IRS1Inactive],Reference=Concentration"/>
          </ListOfChannels>
        </PlotItem>
        <PlotItem name="[PDK1Inactive]" type="Curve2D">
          <Parameter name="Line type" type="unsignedInteger" value="0"/>
          <Parameter name="Line subtype" type="unsignedInteger" value="0"/>
          <Parameter name="Line width" type="unsignedFloat" value="1"/>
          <Parameter name="Symbol subtype" type="unsignedInteger" value="0"/>
          <Parameter name="Color" type="string" value="auto"/>
          <Parameter name="Recording Activity" type="string" value="during"/>
          <ListOfChannels>
            <ChannelSpec cn="CN=Root,Model= Modelling cancerous mutations in the PI3K/AKT,Reference=Time"/>
            <ChannelSpec cn="CN=Root,Model= Modelling cancerous mutations in the PI3K/AKT,Vector=Compartments[compartment],Vector=Metabolites[PDK1Inactive],Reference=Concentration"/>
          </ListOfChannels>
        </PlotItem>
        <PlotItem name="[PDK1Active]" type="Curve2D">
          <Parameter name="Line type" type="unsignedInteger" value="0"/>
          <Parameter name="Line subtype" type="unsignedInteger" value="0"/>
          <Parameter name="Line width" type="unsignedFloat" value="1"/>
          <Parameter name="Symbol subtype" type="unsignedInteger" value="0"/>
          <Parameter name="Color" type="string" value="auto"/>
          <Parameter name="Recording Activity" type="string" value="during"/>
          <ListOfChannels>
            <ChannelSpec cn="CN=Root,Model= Modelling cancerous mutations in the PI3K/AKT,Reference=Time"/>
            <ChannelSpec cn="CN=Root,Model= Modelling cancerous mutations in the PI3K/AKT,Vector=Compartments[compartment],Vector=Metabolites[PDK1Active],Reference=Concentration"/>
          </ListOfChannels>
        </PlotItem>
        <PlotItem name="[HSP90-Cdc37Active]" type="Curve2D">
          <Parameter name="Line type" type="unsignedInteger" value="0"/>
          <Parameter name="Line subtype" type="unsignedInteger" value="0"/>
          <Parameter name="Line width" type="unsignedFloat" value="1"/>
          <Parameter name="Symbol subtype" type="unsignedInteger" value="0"/>
          <Parameter name="Color" type="string" value="auto"/>
          <Parameter name="Recording Activity" type="string" value="during"/>
          <ListOfChannels>
            <ChannelSpec cn="CN=Root,Model= Modelling cancerous mutations in the PI3K/AKT,Reference=Time"/>
            <ChannelSpec cn="CN=Root,Model= Modelling cancerous mutations in the PI3K/AKT,Vector=Compartments[compartment],Vector=Metabolites[HSP90-Cdc37Active],Reference=Concentration"/>
          </ListOfChannels>
        </PlotItem>
        <PlotItem name="[PHLPPActive]" type="Curve2D">
          <Parameter name="Line type" type="unsignedInteger" value="0"/>
          <Parameter name="Line subtype" type="unsignedInteger" value="0"/>
          <Parameter name="Line width" type="unsignedFloat" value="1"/>
          <Parameter name="Symbol subtype" type="unsignedInteger" value="0"/>
          <Parameter name="Color" type="string" value="auto"/>
          <Parameter name="Recording Activity" type="string" value="during"/>
          <ListOfChannels>
            <ChannelSpec cn="CN=Root,Model= Modelling cancerous mutations in the PI3K/AKT,Reference=Time"/>
            <ChannelSpec cn="CN=Root,Model= Modelling cancerous mutations in the PI3K/AKT,Vector=Compartments[compartment],Vector=Metabolites[PHLPPActive],Reference=Concentration"/>
          </ListOfChannels>
        </PlotItem>
        <PlotItem name="[mTORC2Active]" type="Curve2D">
          <Parameter name="Line type" type="unsignedInteger" value="0"/>
          <Parameter name="Line subtype" type="unsignedInteger" value="0"/>
          <Parameter name="Line width" type="unsignedFloat" value="1"/>
          <Parameter name="Symbol subtype" type="unsignedInteger" value="0"/>
          <Parameter name="Color" type="string" value="auto"/>
          <Parameter name="Recording Activity" type="string" value="during"/>
          <ListOfChannels>
            <ChannelSpec cn="CN=Root,Model= Modelling cancerous mutations in the PI3K/AKT,Reference=Time"/>
            <ChannelSpec cn="CN=Root,Model= Modelling cancerous mutations in the PI3K/AKT,Vector=Compartments[compartment],Vector=Metabolites[mTORC2Active],Reference=Concentration"/>
          </ListOfChannels>
        </PlotItem>
        <PlotItem name="[TCL1Active]" type="Curve2D">
          <Parameter name="Line type" type="unsignedInteger" value="0"/>
          <Parameter name="Line subtype" type="unsignedInteger" value="0"/>
          <Parameter name="Line width" type="unsignedFloat" value="1"/>
          <Parameter name="Symbol subtype" type="unsignedInteger" value="0"/>
          <Parameter name="Color" type="string" value="auto"/>
          <Parameter name="Recording Activity" type="string" value="during"/>
          <ListOfChannels>
            <ChannelSpec cn="CN=Root,Model= Modelling cancerous mutations in the PI3K/AKT,Reference=Time"/>
            <ChannelSpec cn="CN=Root,Model= Modelling cancerous mutations in the PI3K/AKT,Vector=Compartments[compartment],Vector=Metabolites[TCL1Active],Reference=Concentration"/>
          </ListOfChannels>
        </PlotItem>
        <PlotItem name="[CTMPActive]" type="Curve2D">
          <Parameter name="Line type" type="unsignedInteger" value="0"/>
          <Parameter name="Line subtype" type="unsignedInteger" value="0"/>
          <Parameter name="Line width" type="unsignedFloat" value="1"/>
          <Parameter name="Symbol subtype" type="unsignedInteger" value="0"/>
          <Parameter name="Color" type="string" value="auto"/>
          <Parameter name="Recording Activity" type="string" value="during"/>
          <ListOfChannels>
            <ChannelSpec cn="CN=Root,Model= Modelling cancerous mutations in the PI3K/AKT,Reference=Time"/>
            <ChannelSpec cn="CN=Root,Model= Modelling cancerous mutations in the PI3K/AKT,Vector=Compartments[compartment],Vector=Metabolites[CTMPActive],Reference=Concentration"/>
          </ListOfChannels>
        </PlotItem>
        <PlotItem name="[mTORC1Active]" type="Curve2D">
          <Parameter name="Line type" type="unsignedInteger" value="0"/>
          <Parameter name="Line subtype" type="unsignedInteger" value="0"/>
          <Parameter name="Line width" type="unsignedFloat" value="1"/>
          <Parameter name="Symbol subtype" type="unsignedInteger" value="0"/>
          <Parameter name="Color" type="string" value="auto"/>
          <Parameter name="Recording Activity" type="string" value="during"/>
          <ListOfChannels>
            <ChannelSpec cn="CN=Root,Model= Modelling cancerous mutations in the PI3K/AKT,Reference=Time"/>
            <ChannelSpec cn="CN=Root,Model= Modelling cancerous mutations in the PI3K/AKT,Vector=Compartments[compartment],Vector=Metabolites[mTORC1Active],Reference=Concentration"/>
          </ListOfChannels>
        </PlotItem>
        <PlotItem name="[mTORC1Inactive]" type="Curve2D">
          <Parameter name="Line type" type="unsignedInteger" value="0"/>
          <Parameter name="Line subtype" type="unsignedInteger" value="0"/>
          <Parameter name="Line width" type="unsignedFloat" value="1"/>
          <Parameter name="Symbol subtype" type="unsignedInteger" value="0"/>
          <Parameter name="Color" type="string" value="auto"/>
          <Parameter name="Recording Activity" type="string" value="during"/>
          <ListOfChannels>
            <ChannelSpec cn="CN=Root,Model= Modelling cancerous mutations in the PI3K/AKT,Reference=Time"/>
            <ChannelSpec cn="CN=Root,Model= Modelling cancerous mutations in the PI3K/AKT,Vector=Compartments[compartment],Vector=Metabolites[mTORC1Inactive],Reference=Concentration"/>
          </ListOfChannels>
        </PlotItem>
        <PlotItem name="[S6K1Active]" type="Curve2D">
          <Parameter name="Line type" type="unsignedInteger" value="0"/>
          <Parameter name="Line subtype" type="unsignedInteger" value="0"/>
          <Parameter name="Line width" type="unsignedFloat" value="1"/>
          <Parameter name="Symbol subtype" type="unsignedInteger" value="0"/>
          <Parameter name="Color" type="string" value="auto"/>
          <Parameter name="Recording Activity" type="string" value="during"/>
          <ListOfChannels>
            <ChannelSpec cn="CN=Root,Model= Modelling cancerous mutations in the PI3K/AKT,Reference=Time"/>
            <ChannelSpec cn="CN=Root,Model= Modelling cancerous mutations in the PI3K/AKT,Vector=Compartments[compartment],Vector=Metabolites[S6K1Active],Reference=Concentration"/>
          </ListOfChannels>
        </PlotItem>
        <PlotItem name="[S6K1Inactive]" type="Curve2D">
          <Parameter name="Line type" type="unsignedInteger" value="0"/>
          <Parameter name="Line subtype" type="unsignedInteger" value="0"/>
          <Parameter name="Line width" type="unsignedFloat" value="1"/>
          <Parameter name="Symbol subtype" type="unsignedInteger" value="0"/>
          <Parameter name="Color" type="string" value="auto"/>
          <Parameter name="Recording Activity" type="string" value="during"/>
          <ListOfChannels>
            <ChannelSpec cn="CN=Root,Model= Modelling cancerous mutations in the PI3K/AKT,Reference=Time"/>
            <ChannelSpec cn="CN=Root,Model= Modelling cancerous mutations in the PI3K/AKT,Vector=Compartments[compartment],Vector=Metabolites[S6K1Inactive],Reference=Concentration"/>
          </ListOfChannels>
        </PlotItem>
        <PlotItem name="[bRafMutated]" type="Curve2D">
          <Parameter name="Line type" type="unsignedInteger" value="0"/>
          <Parameter name="Line subtype" type="unsignedInteger" value="0"/>
          <Parameter name="Line width" type="unsignedFloat" value="1"/>
          <Parameter name="Symbol subtype" type="unsignedInteger" value="0"/>
          <Parameter name="Color" type="string" value="auto"/>
          <Parameter name="Recording Activity" type="string" value="during"/>
          <ListOfChannels>
            <ChannelSpec cn="CN=Root,Model= Modelling cancerous mutations in the PI3K/AKT,Reference=Time"/>
            <ChannelSpec cn="CN=Root,Model= Modelling cancerous mutations in the PI3K/AKT,Vector=Compartments[compartment],Vector=Metabolites[bRafMutated],Reference=Concentration"/>
          </ListOfChannels>
        </PlotItem>
        <PlotItem name="Compartments[compartment].Volume" type="Curve2D">
          <Parameter name="Line type" type="unsignedInteger" value="0"/>
          <Parameter name="Line subtype" type="unsignedInteger" value="0"/>
          <Parameter name="Line width" type="unsignedFloat" value="1"/>
          <Parameter name="Symbol subtype" type="unsignedInteger" value="0"/>
          <Parameter name="Color" type="string" value="auto"/>
          <Parameter name="Recording Activity" type="string" value="during"/>
          <ListOfChannels>
            <ChannelSpec cn="CN=Root,Model= Modelling cancerous mutations in the PI3K/AKT,Reference=Time"/>
            <ChannelSpec cn="CN=Root,Model= Modelling cancerous mutations in the PI3K/AKT,Vector=Compartments[compartment],Reference=Volume"/>
          </ListOfChannels>
        </PlotItem>
      </ListOfPlotItems>
    </PlotSpecification>
  </ListOfPlots>
  <GUI>
  </GUI>
  <SBMLReference file="A375_Sul modello Orton.XML">
    <SBMLMap SBMLid="compartment_0" COPASIkey="Compartment_1"/>
    <SBMLMap SBMLid="reaction_0" COPASIkey="Reaction_0"/>
    <SBMLMap SBMLid="reaction_1" COPASIkey="Reaction_1"/>
    <SBMLMap SBMLid="reaction_10" COPASIkey="Reaction_9"/>
    <SBMLMap SBMLid="reaction_11" COPASIkey="Reaction_10"/>
    <SBMLMap SBMLid="reaction_12" COPASIkey="Reaction_11"/>
    <SBMLMap SBMLid="reaction_13" COPASIkey="Reaction_12"/>
    <SBMLMap SBMLid="reaction_14" COPASIkey="Reaction_13"/>
    <SBMLMap SBMLid="reaction_15" COPASIkey="Reaction_14"/>
    <SBMLMap SBMLid="reaction_16" COPASIkey="Reaction_15"/>
    <SBMLMap SBMLid="reaction_17" COPASIkey="Reaction_16"/>
    <SBMLMap SBMLid="reaction_19" COPASIkey="Reaction_17"/>
    <SBMLMap SBMLid="reaction_20" COPASIkey="Reaction_18"/>
    <SBMLMap SBMLid="reaction_21" COPASIkey="Reaction_19"/>
    <SBMLMap SBMLid="reaction_22" COPASIkey="Reaction_20"/>
    <SBMLMap SBMLid="reaction_23" COPASIkey="Reaction_21"/>
    <SBMLMap SBMLid="reaction_24" COPASIkey="Reaction_22"/>
    <SBMLMap SBMLid="reaction_27" COPASIkey="Reaction_25"/>
    <SBMLMap SBMLid="reaction_28" COPASIkey="Reaction_26"/>
    <SBMLMap SBMLid="reaction_29" COPASIkey="Reaction_27"/>
    <SBMLMap SBMLid="reaction_3" COPASIkey="Reaction_2"/>
    <SBMLMap SBMLid="reaction_4" COPASIkey="Reaction_3"/>
    <SBMLMap SBMLid="reaction_5" COPASIkey="Reaction_4"/>
    <SBMLMap SBMLid="reaction_6" COPASIkey="Reaction_5"/>
    <SBMLMap SBMLid="reaction_7" COPASIkey="Reaction_6"/>
    <SBMLMap SBMLid="reaction_8" COPASIkey="Reaction_7"/>
    <SBMLMap SBMLid="reaction_9" COPASIkey="Reaction_8"/>
    <SBMLMap SBMLid="species_0" COPASIkey="Metabolite_1"/>
    <SBMLMap SBMLid="species_1" COPASIkey="Metabolite_3"/>
    <SBMLMap SBMLid="species_10" COPASIkey="Metabolite_21"/>
    <SBMLMap SBMLid="species_11" COPASIkey="Metabolite_23"/>
    <SBMLMap SBMLid="species_12" COPASIkey="Metabolite_25"/>
    <SBMLMap SBMLid="species_13" COPASIkey="Metabolite_27"/>
    <SBMLMap SBMLid="species_14" COPASIkey="Metabolite_29"/>
    <SBMLMap SBMLid="species_15" COPASIkey="Metabolite_31"/>
    <SBMLMap SBMLid="species_16" COPASIkey="Metabolite_33"/>
    <SBMLMap SBMLid="species_17" COPASIkey="Metabolite_35"/>
    <SBMLMap SBMLid="species_18" COPASIkey="Metabolite_37"/>
    <SBMLMap SBMLid="species_19" COPASIkey="Metabolite_39"/>
    <SBMLMap SBMLid="species_2" COPASIkey="Metabolite_5"/>
    <SBMLMap SBMLid="species_20" COPASIkey="Metabolite_41"/>
    <SBMLMap SBMLid="species_21" COPASIkey="Metabolite_43"/>
    <SBMLMap SBMLid="species_22" COPASIkey="Metabolite_45"/>
    <SBMLMap SBMLid="species_25" COPASIkey="Metabolite_51"/>
    <SBMLMap SBMLid="species_26" COPASIkey="Metabolite_53"/>
    <SBMLMap SBMLid="species_27" COPASIkey="Metabolite_55"/>
    <SBMLMap SBMLid="species_28" COPASIkey="Metabolite_57"/>
    <SBMLMap SBMLid="species_29" COPASIkey="Metabolite_59"/>
    <SBMLMap SBMLid="species_3" COPASIkey="Metabolite_7"/>
    <SBMLMap SBMLid="species_30" COPASIkey="Metabolite_61"/>
    <SBMLMap SBMLid="species_4" COPASIkey="Metabolite_9"/>
    <SBMLMap SBMLid="species_5" COPASIkey="Metabolite_11"/>
    <SBMLMap SBMLid="species_6" COPASIkey="Metabolite_13"/>
    <SBMLMap SBMLid="species_7" COPASIkey="Metabolite_15"/>
    <SBMLMap SBMLid="species_8" COPASIkey="Metabolite_17"/>
    <SBMLMap SBMLid="species_9" COPASIkey="Metabolite_19"/>
  </SBMLReference>
</COPASI>
